# Supplementary material for: Transcriptome Profiling of Bovine Macrophages Infected by Mycobacterium avium spp. paratuberculosis Depicts Foam Cell and Innate Immune Tolerance Phenotypes
Source: Front Immunol. 2020 Jan 8;10:2874. doi: 10.3389/fimmu.2019.02874 (PMC6960179; doi:10.3389/fimmu.2019.02874)
Supplement: Supplementary Table 1 — Primer sequences used for qPCR validation. [file Table_1.xlsx]

## Sheet: Table_S1
	Table S1: Primer sequences used for qPCR validation
	Genes	Refseq accession no. 1	Primer name 2	Sequences (5'-3') 3	Tm (°C) 4	G+C (%)
	ABCA1	NM_001024693.1	ABCA1_F685	CACAGAGACACCAGCATGAAGGAC	59.6	54.2
			ABCA1_R816	GTGATGCAGGAATCCAGAGAAGG	57.5	52.2
	ABCG1	NM_001205528.2	ABCG1_F1363	GGCTTCCTCTTCTTCTCCATGCTC	59.3	54.2
			ABCG1_R1486	CCTTCAGGCTGTACCAGTAATTCAGG	58.9	50.0
	ABCA7	NM_001354162.1	ABCA7_F5387	CATGGCTGATGCCTTTGAGCG	59.3	57.1
			ABCA7_R5524	TGGTGCTGAAGCAGTAATGTAAAGAGG	58.8	44.4
	ABCA9	NM_001101837.1	ABCA9_F690	TGCTCCTGAATCCAAGACCACC	59.2	54.5
			ABCA9_R795	GCCCATGCTCTGCTCATCAGG	60.7	61.9
	ARG2	NM_001017942.2	ARG2_F849	ATGCATTTGACCCTACACTGGC	57.8	50.0
			ARG2_R994	CAACCGAGGATTGACTTCAACGA	57.2	47.8
	CCL2	NM_174006.2	CCL2_F140	CGCCTGCTGCTATACATTCAA	58.8	47.6
			CCL2_R275	GTCTGCACATAACTCCTTGCC	59.3	52.4
	CSF3	NM_174028.1	CSF3_F334	CTGCCTGAACCAACTACACGG	61.2	57.1
			CSF3_R596	GGAAACGATGCAGCTGGGAA	60.9	55.0
	CYP27A1	NM_001083413.2	CYP27A1_F1262	GTTGGTGGCTTCCTCTTTCCC	58.3	57.1
			CYP27A1_R1404	GTTTTGAGGGCATCAGGCTGG	58.9	57.1
	GAS7	NM_001102280.2	GAS7_F169	AAAGCCAGACTGTTGTCCTTCC	57.4	50.0
			GAS7_R269	CAGAAGAACTGCTGGGACGC	58.5	60.0
	GPD2	NM_001100296.1	GPD2_F534	TTGCTCCCCATTTATCAGCTCC	57.2	50.0
			GPD2_R650	GGCAATTACTTCCAGCAACCAG	56.6	50.0
	GPX4	NM_174770.3	GPX4_F566	TGCTGGGAAACGCCATCAAATG	61.2	47.6
			GPX4_R643	CTTCCATGGGACCATACCGC	60.5	60.0
	GSR	NM_001114190.2	GSR_F632	GTGCCAGCCTAGGAATAACC	58.0	55.0
			GSR_R733	CAGCTATTTCCACGGCGATG	59.4	55.0
	HIF1A	NM_174339.3	HIF1A_F950	GTGAACCCATTCCTCATCCATC	58.8	50.0
			HIF1A_R1100	GAGCGGCCCAAAAGTTCTTC	59.8	55.0
	IDO1	NM_001101866.2	IDO1_F868	TGGGCATTCAGCACAGTATTG	58.0	47.6
			IDO1_R999	CACGGACCGAGGGCTTT	58.0	64.7
	IL1A	NM_174092.1	IL1A_F211	GTCCCTGGATACCTCGGAAAC	59.9	57.1
			IL1A_R398	GTGCTGATCTGGGCTTGATGA	60.4	52.4
	IL6	NM_173923.2	IL6_F151	AAAAATGACACCACCCCAGGC	58.4	52.4
			IL6_R292	TCTCCTTGCTGCTTTCACACTC	57.3	50.0
	IL10	NM_174088.1	IL10_F386	TTCTGCCCTGCGAAAACAAG	60.0	50.0
			IL10_R522	CGTTGTCATGTAGGTTTCTATGTAGTTGAT	60.0	36.7
	IL33	NM_001075297.1	IL33_F453	CTGGCATTAGTTGCCTGTGAGC	58.6	54.5
			IL33_R600	CGTTGTATGTACTCAGGGAAGCAG	57.2	50.0
	NOS2	NM_001076799.1	NOS2_F2317	CTCGGAGTTTTCCCATGCA	60.0	52.6
			NOS2_R2453	CGCTTATCCTTGACCCAATAGCT	60.0	56.9
	NR1H3 (LXRα)	NM_001014861.1	NR1H3_F1260	CCATCTTCGAGTTCTCCAGAGCC	59.1	56.5
			NR1H3_R1333	TGTGTTGCAGCCTCTCTACC	57.0	55.0
	NR1H4 (RXR)	NM_001034708.2	NR1H4 (RXR)_F865	TGCAAAGAAATGGGAATGTTGGCTG	58.7	44.0
			NR1H4 (RXR)_R985	GTCCTTCACTGTCTTCATGGATGGC	59.5	52.0
	NRIP1	XM_024993846.1	NRIP1_F2441	AAAAGCAAAGAATCGCAGGGGG	58.5	50.0
			NRIP1_R2557	GGAAGACTGCATTCCACATTGCG	58.9	52.2
	PPARγ	NM_181024.2	PPAR_F941	CCCGCTGACCAAAGCAAAGGC	61.9	61.9
			PPAR_R1072	TGGGGACTGATGTGCTTGAAC	57.5	52.4
	PPIA	NM_178320.2	PPIA_F317	ATGCTGGCCCCAACACAA	56.0	55.6
			PPIA_R417	CCCTCTTTCACCTTGCCAAA	56.0	50.0
	PTGS2	NM_174445.2	PTGS2_F231	AATGTGACTGTACCCGAACAGG	57.0	50.0
			PTGS2_R338	TGTAGTGCACTGTGTTGGGAGT	58.5	50.0
	PTX3	NM_001076259.2	PTX3_F489	TCTCCGAGCTGTGCAGGG	59.9	66.7
			PTX3_R625	TGACCCAAATGCAGGCACTG	58.4	55.0
	SERPINE1	NM_174137.2	SERPINE_F778	CATCTCTGTGCCCATGATGGC	58.5	57.1
			SERPINE_R906	GCAGCAATGAGCATGCTGAGAG	58.9	54.5
	SLC39A14	NM_001098036.1	SLC39A14_F790	CGTCTCCAAGTCTGCAGTGGTG	60.0	59.1
			SLC39A14_R918	AGCGTCTCAGAGGTATAATGGCTG	58.2	50
	SOCS3	NM_174466.2	SOCS3_F542	ATCCCTCTGGTGTTGAGCCG	59.5	60.0
			SOCS3_R679	GTCCAGGAACTCCCGAATGG	57.7	60.0
	SPINT2	NM_001045971.1	SPINT2_F412	GCCGACGAAGAACGTGGCG	61.8	68.4
			SPINT2_R558	ATTGTCATTCCTGTCGCAGCC	58.0	52.4
	TNFAIP6 (TGS6)	NM_001007813.2	TNFAIP6_F222	AAGCGAAGGCGGTGTGTG	58.8	61.1
			TNFAIP6_R356	TCACAATAGGGTATCCAACTCTGCC	58.3	48.0
	UXT	NM_001037471.2	UXT_F339	TGGCAGAAGCTCTCAAGTTCATT	60.0	43.5
			UXT_R443	CATGTGGATATGGGCCTTGAT	62.0	47.6
	1 Primers were designed using the RefSeq accession no. of the corresponding gene.
	2 The name of the primer is given by combining the acronym of the gene with the position (ReSeq accession no.) of the first or last nucleotide of the amplicon for the forword or reverse primer, respectivley.
	3 The primer sequences were validated using Primer-BLAST tool, described in: Ye, J., Coulouris, G., Zaretskaya, I., Cutcutache, I., Rozen, S., and Madden, T.L. (2012). Primer-BLAST: a tool to design target-specific primers for polymerase chain reaction. BMC Bioinformatics. 13, 134. doi:10.1186/1471-2105-13-134
	4 Optimizations of primers were performed for each gene by testing different concentrations of both forward and reverse primers, each ranging from 50 to 900 nM. Estimations of primer efficiencies were analyzed using the standard curves made from a serial dilutions from the pool of cDNA encompassing all experimental conditions. Aliquots of the different points were kept frozen and used once.
