# Supplementary material for: Transcriptome Profiling of Bovine Macrophages Infected by Mycobacterium avium spp. paratuberculosis Depicts Foam Cell and Innate Immune Tolerance Phenotypes
Source: Front Immunol. 2020 Jan 8;10:2874. doi: 10.3389/fimmu.2019.02874 (PMC6960179; doi:10.3389/fimmu.2019.02874)
Supplement: Supplementary Table 2 — Efficiency of in vitro infection of macrophages exposed to live MAP1. [file Table_2.XLSX]

## Sheet: Table_S2
	Table S2: Efficiency of in vitro infection of macrophages exposed to live MAP. 1
	Time points		JD(-)				JD(+)
			Mean %		SD		Mean %		SD
	CTL		0.00	±	0.00		0.00	±	0.00
	4hpi		95.50	±	3.55		N/A2	±	N/A2
	8hpi		97.29	±	2.26		96.95	±	1.38
	24hpi		98.47	±	1.60		95.54	±	5.29
	1 Percentage was measured by fluorescence microscopy. The mean value of the number of infected cells was calculated using 5 fields each from three replicates (independent infection wells) for each infection time points.
	2 N/A, not available.
