# Supplementary material for: Transcriptome Profiling of Bovine Macrophages Infected by Mycobacterium avium spp. paratuberculosis Depicts Foam Cell and Innate Immune Tolerance Phenotypes
Source: Front Immunol. 2020 Jan 8;10:2874. doi: 10.3389/fimmu.2019.02874 (PMC6960179; doi:10.3389/fimmu.2019.02874)
Supplement: Supplementary Table 3 — Metrics of the RNA-seq data from 72 libraries of MDM from both JD status (± SD). [file Table_3.XLSX]

## Sheet: Table S3
	Table S3: Metrics of the RNA-seq data from 72 libraries of MDM from both JD status (± SD).
	JD status	Intragenic rate				Exonic rate		Intronic rate		Intergenic rate		Detected transcripts		Detected genes
	JD(+)	0.67	55.2	88	(± 0.02)	0.59	(± 0.02)	0.08	(± 0.01)	0.33	(± 0.02)	9668	(± 341)	9360	(± 328)
	JD(−)	0.66	55.2	88	(± 0.07)	0.56	(± 0.06)	0.10	(± 0.02)	0.34	(± 0.07)	9714	(± 123)	9407	(± 118)
