# Supplementary material for: Transcriptome Profiling of Bovine Macrophages Infected by Mycobacterium avium spp. paratuberculosis Depicts Foam Cell and Innate Immune Tolerance Phenotypes
Source: Front Immunol. 2020 Jan 8;10:2874. doi: 10.3389/fimmu.2019.02874 (PMC6960179; doi:10.3389/fimmu.2019.02874)
Supplement: Supplementary Table 4 — Gene expression (fold-change) and statistics (q-values) of genes at all time points. [file Table_4.XLSX]

## Sheet: Table_S4
Table S4: Gene expression (fold-change) and statistics (q-values) of genes at all time points.
Gene	Position	Gene symbol	Gene full name	Protein name	Alias	Infection JD(-)								Infection JD(+)								Status
						1hpi		4hpi		8hpi		24hpi		1hpi		4hpi		8hpi		24hpi		CTL
						FC1	q-value2	FC1	q-value2	FC1	q-value2	FC1	q-value2	FC1	q-value2	FC1	q-value2	FC1	q-value2	FC1	q-value2	FC3	q-value2
ABCA1	chr8:99287137-99412920	ABCA1	ATP binding cassette subfamily A member 1	ABCA1		-1.1074	0.99965	1.36595	0.401112	1.1427	0.731998	-1.03308	0.940765	1.03948	0.999815	1.56192	0.998995	1.44835	0.999915	-1.22356	1	-1.20573	0.650342
ABCA7	chr7:42549331-42565847	ABCA7	ATP-binding cassette sub-family A member 7 [Source:RefSeq peptide;Acc:NP_001192634]	ABCA7		1.02479	0.99965	-1.21814	0.57996	-2.05988	0.0133417	-1.99925	0.0202084	1.31845	0.999815	1.40955	0.998995	-1.135	0.999915	1.27364	1	-2.5427	0.026763
ABCA9	chr19:62966240-63018175	ABCA9	ATP binding cassette subfamily A member 9	ABCA9		-1.14832	0.99965	-1.53747	0.0720272	-3.66238	0.000483144	-10.855	0.000502532	-1.28846	0.999815	-2.75072	0.504565	-2.48229	0.650993	-1.35275	1	-2.31171	0.0216758
ABCG1	chr1:145640581-145703781	ABCG1	ATP binding cassette subfamily G member 1	ABCG1		-1.93544	0.99965	1.54287	0.596665	-1.05212	0.95409	7.22396	0.00267612	4.10852	0.999815	4.30633	0.868398	1.50842	1	3.77611	1	-6.18057	0.0745381
ACAT2	chr9:100256129-100281452	ACAT2	acetyl-CoA acetyltransferase 2	ACAT2		1.4363	0.99965	3.75408	0.000719712	4.0023	0.000483144	1.86225	0.107598	-1.19735	0.999815	1.19175	0.998995	1.19226	0.999915	-1.51676	1	2.39371	0.115972
ACTA2	chr26:11174903-11192189	ACTA2	actin, alpha 2, smooth muscle, aorta	ACTA		-41.1312	0.0310659	-2.51577	0.189523	-16.9867	0.0184141	-861.627	0.425769	1.29014	0.999815	-32.7938	0.0206262	-2.76701	0.910969	-2.90692	1	23.6341	0.00180992
ALOX5	chr28:44361281-44407974	ALOX5	arachidonate 5-lipoxygenase	LOX5		-1.28486	0.99965	-1.72283	0.140377	-12.309	0.000483144	-47.982	0.000918515	1.72924	0.999815	1.01865	0.999624	-5.81001	0.552078	-1.42736	1	-1.99202	0.146869
ARG1	chr9:72025327-72042322	ARG1	arginase 1	ARGI1		-1.53924	1	-1.24573	1	-1.55879	1	-1.45614	1	-1.37677	1	-1.95757	1	-1.48172	1	-1.30584	1	1.77879	1
ARG2	chrUn_JH123079:2224-3571	ARG2	arginase 2	ARGI2		2.53858	0.0456889	5.4367	0.000719712	5.5789	0.000483144	4.23051	0.000502532	1.2553	0.999815	2.04445	0.957989	1.99032	0.982293	-1.14904	1	1.50801	0.428545
ATF3	chr16:68734834-68747788	ATF3	activating transcription factor 3	ATF3		5.1107	0.00270096	5.71122	0.000719712	4.25577	0.000483144	1.85825	0.00131142	3.44017	0.999815	2.00161	0.826979	1.79461	0.967334	1.00796	1	1.13347	0.754512
ATG4D	chr7:13516764-13534516	ATG4D	autophagy related 4D, cysteine peptidase	ATG4D		1.15536	0.99965	2.33145	0.00674394	3.17721	0.000483144	2.97255	0.00131142	1.09586	0.999815	2.09046	0.998995	2.00311	0.999915	1.70466	1	-1.71887	0.33212
BCL3	chr18:52223718-52233047	BCL3	B-cell CLL/lymphoma 3	BCL3		3.24287	0.0246541	2.54531	0.0447281	2.81977	0.0177254	2.696	0.0265044	2.65476	0.999815	-1.13501	0.998995	1.67556	0.999915	1.57955	1	1.03783	0.960903
CARKL	chr19:24243448-24261165	SHPK	sedoheptulokinase	SHPK	SHPK	1.02587	0.99965	-2.54441	0.00335361	-4.11882	0.000483144	-2.44944	0.00364658	1.00826	0.999815	-1.74211	0.998995	-1.47161	0.999915	1.15758	1	-1.90587	0.0865814
CCL2	chr19:15557680-15559548	CCL2	chemokine (C-C motif) ligand 2	CCL2	MCP1	3.59831	0.0100486	6.12203	0.000719712	7.56631	0.000483144	13.0193	0.000502532	-1.39397	0.999815	-2.41677	0.902635	-1.42328	0.999915	1.03363	1	2.24393	0.0886019
CCL20	chr2:121960305-121963388	CCL20	chemokine (C-C motif) ligand 20	CCL20		4.02835	0.0297304	43.4996	0.000719712	127.447	0.000483144	30.0295	0.000502532	1.34421	0.999815	4.0711	0.516124	3.45652	0.723189	1.06238	1	11.1736	0.00180992
CCL5	chr19:13930052-13936802	CCL5	chemokine (C-C motif) ligand 5	CCL5		1.34186	0.953027	2.31166	0.00132715	4.15714	0.000483144	6.41145	0.000502532	1.44703	0.999815	2.40496	0.555421	2.17086	0.735122	2.37365	1	-1.08829	0.864484
CCL8	chr19:15296759-15298795	CCL8	chemokine (C-C motif) ligand 8	CCL8		32.7922	0.00270096	55.4805	0.000719712	40.1295	0.000483144	24.385	0.000502532	7.36273	0.108425	-1.08995	0.998995	1.22336	0.999915	1.99155	1	1.58092	0.259566
CD163	chr5:108591917-108623899	CD163	CD163 molecule	CD163		-1.01252	1	-1.15113	0.831468	-1.6375	0.208884	-3.80132	0.000494707	1.10148	0.999815	-1.00869	1	-1.32867	0.999708	-1.63124	0.999671	-1.05471	0.927834
CD274	chr8:41294346-41311742	CD274	CD274 molecule	PD1L1		-1.10937	0.99965	2.32368	0.000719712	2.0904	0.000890481	1.41773	0.11482	-1.04358	0.999815	1.55665	0.998995	1.28843	0.999915	-1.08333	1	1.13526	0.746542
CD40	chr13:75555016-75565718	CD40	CD40 molecule	TNR5		2.60368	0.00270096	8.07583	0.000719712	9.35534	0.000483144	5.65811	0.000502532	1.50612	0.999815	2.87635	0.677219	1.34559	0.999915	-1.31672	1	1.85545	0.12769
CD80	chr1:65181797-65203751	CD80	CD80 molecule	CD80		4.3716	0.00270096	7.55421	0.000719712	6.49127	0.000483144	11.7854	0.000502532	1.96173	0.999815	1.70175	0.998995	-1.0472	0.999915	1.27366	1	4.2931	0.0143901
CH25H	chr26:11431465-11433524	CH25H	cholesterol 25-hydroxylase	CH25H		10.5685	0.00270096	41.6594	0.000719712	23.3801	0.000483144	13.0175	0.000502532	-1.60616	0.999815	-2.03802	0.998995	-2.25701	0.917437	-4.9567	0.97965	18.1782	0.00180992
CISH	chr22:50474698-50480118	CISH	cytokine inducible SH2-containing protein	CISH		1.56206	0.931285	7.60585	0.000719712	18.8186	0.000483144	28.712	0.000502532	2.19914	0.999815	1.03439	0.999113	2.6698	0.942768	4.74833	1	-1.37128	0.619121
COL12A1	chr9:14870436-14987822	COL12A1	collagen alpha-1(XII) chain precursor [Source:RefSeq peptide;Acc:NP_001193426]	COCA1		-44.0876	0.0210273	-3.07823	0.110071	-11.55	0.00482232	-49.8182	0.0117322	-1.53166	0.999815	-23.236	0.0419177	-4.39816	0.551035	-3.20586	1	26.7822	0.00180992
COL1A1	chr19:37326069-37342824	COL1A1	collagen type I alpha 1	CO1A1		-258.448	0.0195989	-4.17354	0.0405663	-29.9163	0.000483144	-433.149	0.0487144	-1.99683	0.999815	-124.857	0.0206262	-12.5986	0.08669	-5.19261	1	29.6264	0.00180992
COL1A2	chr4:11773895-11810565	COL1A2	collagen type I alpha 2	CO1A2		-110.635	0.00270096	-4.56201	0.0752874	-28.6184	0.000483144	-524.631	0.00511571	1.17177	0.999815	-39.9034	0.0333192	-3.71891	0.846907	-2.20245	1	13.981	0.0103546
COL6A1	chr1:148915182-148934432	COL6A1	collagen type VI alpha 1	CO6A1		-113.715	0.0297304	-4.34628	0.0247977	-34.1738	0.00400612	-609.427	0.205687	1.64032	0.999815	-17.7267	0.0555321	-2.27886	0.999915	-1.12714	1	10.3924	0.01095
COL12A1	chr9:14870436-14987822	COL12A1	Collagen Type XII Alpha 1 Chain	COL12A1		-5.4623	0.021	-1.6221	0.1101	-3.5298	0.0048	-5.6386	0.0117	-0.6151	0.9998	-4.5383	0.0419	-2.1369	0.551	-1.6807	1	4.7432	0.0018
CORO1A	chr25:27998363-28003778	CORO1A	coronin 1A	COR1A		1.14418	0.99965	2.39144	0.000719712	4.01458	0.000483144	3.9561	0.000502532	1.36315	0.999815	1.72542	0.964247	1.78012	0.982293	1.68877	1	-1.96476	0.0577081
CSF3	chr19:41277286-41279597	CSF3	colony stimulating factor 3	CSF3	G-CSF	7.07407	0.00270096	38.9	0.000719712	79.4679	0.000483144	54.5804	0.000502532	2.51154	0.999815	2.49369	0.96587	2.96923	0.967334	1.68228	1	3.14132	0.125283
CXCL13	chr6:95595513-95601928	CXCL13	chemokine (C-X-C motif) ligand 13	CXL13		2.02009	0.174489	6.17235	0.000719712	12.1664	0.000483144	6.60762	0.000502532	1.0916	0.999815	1.76706	0.998995	1.73019	0.999915	-4.68403	1	3.14635	0.0247925
CXCL2	chr6:92019916-92021901	CXCL2	chemokine (C-X-C motif) ligand 2	GROG		4.91782	0.181167	12.806	0.00335361	19.3338	0.000483144	19.6016	0.000502532	1.70385	0.999815	1.98568	0.998995	1.98395	0.999915	1.28171	1	1.72581	0.506238
CXCL3	chr6:92008233-92010253	CXCL3	chemokine (C-X-C motif) ligand 3	CXCL3		14.2619	0.00270096	15.8909	0.000719712	24.0983	0.000483144	22.08	0.000502532	2.39673	0.999815	1.15056	0.998995	1.11889	0.999915	1.00354	1	3.5943	0.0317131
CYP27A1	chr2:112667681-112709969	CYP27A1	cytochrome P450, family 27, subfamily A, polypeptide 1	CP27A		-1.54041	0.48072	-1.70171	0.0582168	-3.94706	0.000483144	-17.9674	0.000502532	1.16216	0.999815	1.16946	0.998995	-1.35914	0.999915	1.05656	1	-2.91545	0.00180992
CYP27B1	chr5:59847275-59852200	CYP27B1	cytochrome P450, family 27, subfamily B, polypeptide 1	CP27B		1.09348	0.99965	14.143	0.000719712	37.4561	0.000483144	20.1777	0.000502532	-1.24557	0.999815	1.45727	0.998995	2.26434	0.967334	1.32242	1	2.69658	0.128119
CYP51A1	chr4:9455871-9472714	CYP51A1	Cytochrome P450 Family 51 Subfamily A Member 1	CYP51A1		-0.5669	0.2601	0.1813	0.6744	0.5537	0.112	-1.9797	0.0005	-2.1391	0.1084	-1.3945	0.6615	-0.6093	0.9999	-0.7511	1	1.5386	0.0018
DIAPH3	chr12:291289-862701	DIAPH3	protein diaphanous homolog 3 [Source:RefSeq peptide;Acc:NP_001179543]	DIAP3		-1.26204	1	1.00384	1	-1.71165	1	1.54186	1	-2.08007	0.999815	-9.22776	0.163013	-6.27985	0.399117	-2.26445	1	13.8312	0.00180992
DNMT1	chr7:13143848-13186846	DNMT1	DNA methyltransferase 1	DNMT1		1.14865	0.99965	1.18107	0.517443	1.73788	0.00286633	2.19141	0.000502532	1.20019	0.999815	-1.19719	0.998995	1.00638	0.999915	1.08878	1	1.1434	0.70212
EBF1	chr7:71025441-71435732	EBF1	early B-cell factor 1	COE1		-5.8713	1	-1.62872	1	-1.63926	1	-2.46272	1	-3.07624	0.999815	-58.633	0.35251	-15.7079	0.344671	-3.87394	1	104.265	0.0344304
ELOVL6	chr6:16690800-16705291	ELOVL6	ELOVL fatty acid elongase 6	ELOV6		-1.68588	0.906962	-2.62644	0.0609858	-5.48002	0.0131405	-3.29708	0.0367357	-2.42461	0.999815	-7.32993	0.211967	-3.18899	0.681737	-1.61203	1	2.95689	0.0289899
ELOVL7	chr20:19774500-19928646	ELOVL7	ELOVL fatty acid elongase 7	ELOV7		-7.19982	1	-5.66643	1	-11.8429	1	-8.88745	1	-3.88329	0.999815	-126.98	0.469535	-50.1053	0.228765	-72.2998	0.97965	51.7164	0.0353493
GADD45A	chr3:82659048-82662137	GADD45A	growth arrest and DNA damage inducible alpha	GA45A		-1.39858	0.380596	-3.71378	0.000719712	-7.59584	0.000483144	-8.10639	0.000502532	1.13058	0.999815	-1.31931	0.998995	-1.09174	0.999915	-1.22667	1	-1.11852	0.775141
GADD45G	chr8:93200081-93201631	GADD45G	growth arrest and DNA damage inducible gamma	GA45G		-3.27134	0.0163096	-1.65146	0.202467	-2.04412	0.0610933	-2.58585	0.0224293	-1.25029	0.999815	2.42138	0.852008	2.63297	0.77484	1.86393	1	-2.05001	0.143791
GAS7	chr19:29388350-29591330	GAS7	growth arrest specific 7	GAS7		1.4658	0.197763	-1.39042	0.143898	-1.25234	0.328009	1.20722	0.423199	1.76379	0.999815	-1.13021	0.998995	-1.32835	0.999915	-1.00289	1	-2.03531	0.0225174
GPX4	chr7:42592799-42595221	GPX4	glutathione peroxidase 4	GPX4		-1.11586	0.99965	1.17575	0.539011	1.23667	0.349599	-1.1411	0.589724	1.0095	0.999815	1.42109	0.998995	1.63643	0.989297	1.79844	1	-2.71458	0.00180992
GSR	chr27:28704386-28749396	GSR	glutathione-disulfide reductase [Source:HGNC Symbol;Acc:HGNC:4623]	GSR		-1.87358	0.0131343	-2.33474	0.000719712	-2.32328	0.000483144	-2.12559	0.000502532	-1.36635	0.999815	1.33551	0.998995	1.56656	0.999915	1.28918	1	-1.56225	0.173944
HDAC11	chr22:59937017-59951131	HDAC11	histone deacetylase 11	HDA11		1.24266	0.99965	1.47831	0.357715	1.36171	0.451865	-1.26952	0.624003	1.38268	0.999815	2.0112	0.998995	1.91015	0.999915	1.43338	1	-3.09689	0.0527017
HDAC6	chrX:55673729-55703983	HDAC6	histone deacetylase 6	HDAC6		-1.09676	0.99965	-1.88476	0.000719712	-3.20772	0.000483144	-2.89004	0.000502532	-1.00343	0.999815	-1.19568	0.998995	-1.05624	0.999915	1.30396	1	-1.78621	0.0609006
HIF1a	chr10:75620796-75665962	HIF1A	hypoxia inducible factor 1, alpha subunit (basic helix-loop-helix transcription factor)	HIF1A		1.43952	0.899646	2.71931	0.00335361	2.82341	0.00193653	2.45978	0.00131142	-1.00612	0.999815	-1.06228	0.998995	-1.30775	0.999915	-1.5157	1	2.24915	0.0330238
HMGB1	chr12:30027697-30032566	HMGB1	high mobility group box 1	HMGB1		-1.03043	0.99965	-1.31662	0.200877	-1.65302	0.00759568	-1.09313	0.721356	-1.09414	0.999815	-1.07149	0.998995	-1.24306	0.999915	-1.14969	1	1.51347	0.176551
HMGB2	chr8:5597953-5600289	HMGB2	high mobility group box 2 [Source:HGNC Symbol;Acc:HGNC:5000]	HMGB2		-1.42447	0.290228	-2.53986	0.000719712	-2.57541	0.000483144	-2.02272	0.000502532	1.04821	0.999815	2.1597	0.745707	1.47365	0.999915	1.00251	1	1.11898	0.767577
HMGCR	chr10:6307401-6328032	HMGCR	3-hydroxy-3-methylglutaryl-CoA reductase	HMDH		1.3099	0.66038	2.31248	0.000719712	2.33278	0.000483144	1.01459	0.964121	-2.0138	0.999815	-1.77281	0.934287	-1.04904	0.999915	-1.24454	1	2.37675	0.00180992
IDO1	chr27:37178805-37191721	IDO1	indoleamine 2,3-dioxygenase 1	IDO1		1.4051	0.99965	21.154	0.000719712	55.5094	0.000483144	15.0728	0.000502532	-1.48798	0.999815	-1.25446	0.998995	1.78213	0.999915	9.25812	0.97965	1.55408	0.397702
IL10	chr16:3568210-3572149	IL10	interleukin 10	IL10		19.4846	0.00270096	11.2289	0.000719712	8.75793	0.000483144	3.73835	0.000502532	4.24243	0.473127	-1.42231	0.998995	-1.30353	0.999915	-2.22364	1	3.90564	0.00180992
IL17A	chr23:24931467-24934993	IL17A	interleukin 17A	IL17		10.4735	0.329207	5.30495	1	11.2949	0.0869042	2.55602	1	n.a.	n.a.	n.a.	n.a.	n.a.	n.a.	n.a.	n.a.	n.a.	n.a.
IL1A	chr11:48182722-48193702	IL1A	interleukin 1 alpha	IL1A		57.0866	0.00270096	55.4064	0.000719712	66.2221	0.000483144	60.3675	0.000502532	3.22129	0.999815	1.26185	0.998995	1.53699	0.999915	1.5084	1	8.01754	0.00180992
IL33	chr8:40518133-40697677	IL33	interleukin 33	IL33		1.8478	0.937032	3.53319	0.0368268	8.23021	0.000483144	8.49863	0.000502532	-1.24209	0.999815	-1.11739	0.998995	-2.24246	0.999915	-4.12467	1	7.80517	0.0163176
IL6	chr8:24706373-24707010	IL6	interleukin 6	IL6		92.1486	0.00270096	153.454	0.000719712	175.485	0.000483144	132.751	0.000502532	1.85052	0.999815	1.10763	0.998995	1.08296	0.999915	-1.78342	1	31.607	0.00180992
ILK	chr15:45382267-45391061	ILK	integrin linked kinase	ILK		1.06139	0.99965	1.24023	0.593134	1.36541	0.348358	1.25713	0.51198	1.21987	0.999815	1.19995	0.998995	1.32078	0.999915	1.26442	1	-1.10685	0.849247
IRAK2	chr22:17069297-17125301	IRAK2	interleukin 1 receptor associated kinase 2	IRAK2		3.84632	0.00270096	6.80295	0.000719712	5.29481	0.000483144	4.25592	0.000502532	2.41922	0.999815	2.28748	0.656711	1.49862	0.999915	1.03435	1	1.995	0.0490822
IRAK3	chr5:51282422-51325278	IRAK3	interleukin 1 receptor associated kinase 3	IRAK3	IRAK-M	1.35963	0.55004	2.02309	0.000719712	2.05005	0.000483144	1.55544	0.0286881	1.26401	0.999815	1.08806	0.998995	-1.16827	0.999915	-1.50083	1	1.45617	0.233276
KLF4	chr8:102192342-102196400	KLF4	Kruppel-like factor 4 (gut)	KLF4		2.58802	0.0100486	2.18156	0.019436	1.476	0.258927	1.13179	0.780402	-1.21678	0.999815	-8.53464	0.0923107	-3.09093	0.677731	-2.25585	1	3.2864	0.0103546
LDLR	chr7:14001580-14035248	LDLR	low density lipoprotein receptor	LDLR		1.10991	0.99965	3.41416	0.000719712	4.75376	0.000483144	2.85033	0.000502532	-1.76961	0.999815	1.02173	0.999175	1.39055	0.999915	1.09274	1	2.56545	0.00180992
LIF	chr17:72538227-72542541	LIF	leukemia inhibitory factor	LIF		28.2859	0.0131343	112.476	0.000719712	127.591	0.0022641	34.4734	0.00202012	3.81462	0.999815	1.27249	0.998995	3.22545	0.953819	2.7757	1	4.07941	0.134162
OLR1	chr5:106703849-106715154	LOX1	oxidized low density lipoprotein receptor 1	LOX1		2.3272	0.0027	2.0949	0.0007	1.0223	0.0032	-1.6698	0.0005	1.3043	0.9998	-0.0785	0.999	-0.6827	0.9999	-0.8314	1	0.6608	0.2176
LOXL2	chr8:74032203-74144071	LOXL2	lysyl oxidase like 2	LOXL2		-20.6187	0.00270096	-3.20617	0.0873325	-8.22081	0.00400612	-9.14682	0.00267612	1.87734	0.999815	-17.489	0.0481278	-2.61841	0.942768	-1.02626	1	9.6644	0.0131026
MAP3K8	chr13:35169284-35195588	MAP3K8	mitogen-activated protein kinase kinase kinase 8	M3K8		2.95566	0.00270096	3.05542	0.000719712	2.55877	0.000483144	1.51526	0.0376204	1.41033	0.999815	1.08718	0.998995	1.00809	0.999915	-1.72349	1	2.42639	0.00318545
MMP2	chr18:23152877-23181495	MMP2	matrix metallopeptidase 2	MMP2		-24.5447	0.00270096	-3.58589	0.0415623	-7.54625	0.000890481	-40.5253	0.00267612	2.10211	0.999815	-15.8635	0.154341	-2.14126	0.999915	-1.28742	1	17.7463	0.00180992
MYC	chr14:12157977-12163151	MYC	v-myc avian myelocytomatosis viral oncogene homolog	MYC		-1.10399	0.99965	1.88998	0.0245129	3.20412	0.000483144	1.67932	0.0653693	-1.57748	0.999815	-3.27281	0.322401	-1.30045	0.999915	1.02854	1	2.35569	0.0124323
MYLIP	chr23:40541635-40562297	MYLIP	myosin regulatory light chain interacting protein	MYLIP	IDOL	1.49113	0.396458	-1.74212	0.0605425	-3.31567	0.000483144	-1.90637	0.0149273	2.54198	0.999815	1.31397	0.998995	1.06308	0.999915	-1.00849	1	-2.49767	0.0168462
NCEH1	chr1:96347187-96411537	NCEH1	neutral cholesterol ester hydrolase 1	NCEH1		1.12881	0.99965	-1.59497	0.0267937	-3.29683	0.000483144	-3.09996	0.000502532	1.33288	0.999815	-1.54173	0.998995	-1.5151	0.999915	-1.51897	1	-1.11162	0.787433
NFKB1	chr6:23748445-24044347	NFKB1	nuclear factor of kappa-B light polypeptide gene enhancer in B-cells 1	NFKB1		2.36318	0.27459	6.30165	0.000719712	4.78553	0.00949613	2.44872	0.160741	1.6169	0.999815	1.7491	0.998995	1.19411	0.999915	-1.3826	1	1.82239	0.359058
NFKBIB	chr18:48056562-48067198	NFKBIB	nuclear factor of kappa-B light polypeptide gene enhancer in B-cells inhibitor, beta	IKBB		1.70907	0.328246	2.96165	0.000719712	2.55206	0.00317386	1.69952	0.102554	1.70119	0.999815	2.25732	0.836052	1.42144	0.999915	1.2739	1	-1.41375	0.459712
NFKBIZ	chr1:47265458-47276471	NFKBIZ	nuclear factor of kappa-B Inhibitor Zeta	NFKBIZ		4.6282	0.0027	3.5605	0.0007	2.7728	0.0005	2.1863	0.0005	2.8325	0.1084	1.0051	0.8361	0.3022	0.9999	-0.6569	1	1.501	0.0082
NLRC4	chr11:15547252-15583433	NLRC4	NLR family, CARD domain containing 4	NLRC4		1.9358	0.00473799	3.43826	0.000719712	3.2676	0.000483144	2.06991	0.000502532	1.23547	0.999815	1.27632	0.998995	-1.39894	0.999915	-1.55718	1	2.21926	0.0073
NLRP12	chr18:61080149-61099341	NLRP12	NLR family pyrin domain containing 12 [Source:HGNC Symbol;Acc:HGNC:22938]	NAL12		4.20347	0.00270096	11.7167	0.000719712	20.4922	0.000483144	22.0542	0.000502532	2.3587	0.999815	1.56947	0.998995	1.57298	0.999915	1.14239	1	2.2536	0.087977
NLRP3	chr7:39985173-40032247	NLRP3	NLR family, pyrin domain containing 3	NLRP3		2.83937	0.00270096	4.60979	0.000719712	3.66415	0.000483144	1.82019	0.00511571	2.82725	0.999815	2.84144	0.487089	1.45652	0.999915	-1.27801	1	1.36899	0.412862
NOD1	chr4:68052212-68095675	NOD1	nucleotide binding oligomerization domain containing 1	NOD1		-1.63363	0.730768	-2.68986	0.0245129	-4.82199	0.00317386	-5.225	0.000502532	-1.0177	0.999815	-6.81399	0.605016	-1.38301	0.999915	-1.13025	1	-3.5836	0.0799738
NOD2	chr18:18032274-18062072	NOD2	nucleotide binding oligomerization domain containing 2	NOD2		-1.18199	0.99965	-1.52632	0.0481266	-1.35812	0.158559	1.03778	0.901134	-1.40483	0.999815	-1.25581	0.998995	1.11427	0.999915	-1.03578	1	1.01776	0.966211
NOS2	chr19:19134269-19175089	NOS2	nitric oxide synthase 2	NOS2	iNOS	2.73068	0.0117249	39.1856	0.000719712	64.1804	0.000483144	10.1271	0.000502532	-1.2565	0.999815	3.39697	0.719846	2.80354	0.808398	-1.11527	1	8.6608	0.00180992
NR1H3	chr15:77471044-77478194	NR1H3	nuclear receptor subfamily 1 group H member 3	NR1H3	LXRa	1.30318	0.816836	1.25691	0.361346	1.29724	0.277602	2.00984	0.00267612	-1.01081	0.999815	1.2797	0.998995	1.22764	0.999915	1.26071	1	1.05084	0.903899
NR1H4	chr5:69048543-69100113	NR1H4	nuclear receptor subfamily 1 group H member 4	NR1H4	RXR	-1.16335	0.99965	-3.1346	0.113991	-4.38692	0.0343779	-7.55803	0.0248163	-1.52692	1	-2.87368	1	-1.93081	1	-1.3303	1	-1.71835	0.436486
NRIP1	chr1:21645712-21701161	NRIP1	nuclear receptor interacting protein 1	NRIP1	RIP140	n.a.	n.a.	n.a.	n.a.	n.a.	n.a.	n.a.	n.a.	n.a.	n.a.	n.a.	n.a.	n.a.	n.a.	n.a.	n.a.	n.a.	n.a.
PFKFB3	chr13:16109300-16135154	PFKFB3	6-phosphofructo-2-kinase/fructose-2,6-biphosphatase 3	PFKFB3		1.47133	0.741128	2.37869	0.00335361	2.61369	0.00193653	1.65609	0.0789069	1.13827	0.999815	1.73143	0.956177	1.49177	0.999915	-1.00976	1	1.28082	0.528113
PLA2G12A	chr6:17023870-17038231	PLA2G12A	phospholipase A2 group XIIA	PG12A		-1.35311	0.526238	-1.7065	0.00335361	-2.27999	0.000483144	-2.41489	0.000502532	-1.43877	0.999815	-1.05269	0.998995	1.33971	0.999915	1.33121	1	-1.13711	0.730747
PLA2G15	chr18:34517562-34531363	PLA2G15	phospholipase A2 group XV	PAG15		-1.41358	0.363254	-2.03914	0.000719712	-3.55	0.000483144	-3.33002	0.000502532	-1.03417	0.999815	1.04387	0.998995	1.06207	0.999915	1.43142	1	-2.2126	0.00638484
PLA2G7	chr23:20512945-20550839	PLA2G7	phospholipase A2 group VII	PAFA		-1.17904	0.99965	-1.79227	0.0110309	-4.0602	0.000483144	-7.3778	0.000502532	-1.09871	0.999815	-1.52241	0.998995	-1.59094	0.999915	1.09841	1	-2.83797	0.00180992
PLIN2	chr8:26595454-26604143	PLIN2	perilipin 2	PLIN2		1.30355	0.99965	1.6293	0.112996	1.2418	0.50047	-1.15321	0.664028	-1.4549	0.999815	1.08967	0.998995	1.22969	0.999915	-1.14304	1	2.17656	0.0292
PPARG	chr22:57955168-58176534	PPARG	peroxisome proliferator-activated receptor gamma	PPARG		-1.12045	0.99965	-2.06633	0.0143838	-4.82387	0.0022641	-4.94407	0.000502532	1.10734	0.999815	-1.53488	0.998995	-1.48433	0.999915	1.09479	1	-1.93734	0.102992
PRMT1	chr18:55987586-55997668	PRMT1	protein arginine methyltransferase 1	ANM1		1.14078	0.99965	1.84343	0.000719712	2.01539	0.000483144	1.64014	0.0103269	1.1742	0.999815	1.42441	0.998995	1.25811	0.999915	1.26125	1	-1.05031	0.904002
PTGS2	chr16:65373124-65380748	PTGS2	prostaglandin-endoperoxide synthase 2 (prostaglandin G/H synthase and cyclooxygenase)	COX2	COX2	17.1969	0.00270096	46.6262	0.000719712	21.3325	0.000483144	4.49864	0.000502532	4.9057	0.185871	4.94959	0.170495	2.48022	0.690604	-1.00009	1	2.46509	0.07081
PTX3	chr1:111508770-111514835	PTX3	pentraxin 3	PTX3		54.1842	0.00270096	396.701	0.000719712	344.12	0.000483144	21.625	0.000502532	6.99566	0.999815	20.6937	0.0419177	5.7028	0.351323	-1.08196	1	19.7711	0.00180992
RIPK2	chr14:72348996-72387598	RIPK2	receptor interacting serine/threonine kinase 2	RIPK2		1.58498	0.0747565	3.50016	0.000719712	2.75593	0.000483144	1.23873	0.332971	1.08566	0.999815	1.3233	0.998995	-1.13632	0.999915	-1.32455	1	1.41255	0.27843
RUBCN	chr1:71425774-71474337	RUBCN	RUN domain and cysteine-rich domain containing, Beclin 1-interacting protein	RUBIC	KIAA0226	-1.19804	0.99965	-1.39864	0.148676	-1.54372	0.0541768	-1.45272	0.0735178	1.1047	0.999815	1.32161	0.998995	1.44393	0.999915	1.64801	1	-2.18018	0.0116541
RUBCNL	chr12:15389752-15428842	RUBCNL	RUN and cysteine rich domain containing beclin 1 interacting protein like [Source:HGNC Symbol;Acc:HGNC:20420]	RUBCL	KIAA0226L	2.24533	0.00270096	4.4641	0.000719712	4.76772	0.000483144	3.62018	0.000502532	1.27265	0.999815	-1.06271	0.998995	1.03071	0.999915	-1.67936	1	2.23983	0.0168462
S100A8	chr3:18249109-18250091	S100A8	S100 calcium binding protein A8	S100A8		1.62597	0.99965	2.50215	0.355848	5.85517	0.0474342	3.75005	0.00504183	1.30353	0.999815	1.95653	0.998995	1.40093	0.999915	-1.13125	1	4.22432	0.121736
S100A9	chr3:18278413-18281115	S100A9	S100 calcium binding protein A9	S10A9		1.84565	0.99965	3.16964	0.212975	8.92208	0.0127643	4.32648	0.00165346	1.51669	0.999815	1.93539	0.998995	1.38918	0.999915	-1.00598	1	5.17343	0.0692167
SCARA5	chr8:10835545-10992739	SCARA5	Scavenger Receptor Class A, Member 5	SCARA5		0.9057	1	2.9562	0.0214	2.8117	0.0266	1.1266	1	0.6733	0.9998	-2.2406	0.8089	-2.4331	0.6272	-2.3927	1	3.0993	0.0211
SERPINE1	chr25:37725010-37733316	SERPINE1	serpin peptidase inhibitor, clade E (nexin, plasminogen activator inhibitor type 1), member 1	PAI1		-2.39968	0.40706	-1.82557	0.25327	-1.12976	0.781331	1.22367	0.639556	1.53736	0.999815	-10.0507	0.0835904	-1.97916	0.999915	-1.6528	1	11.3049	0.00318545
SLC1A3	chr20:39690870-39772181	SLC1A3	solute carrier family 1 (glial high affinity glutamate transporter), member 3	EAA1		-2.3149	0.0246541	-2.05606	0.0158861	-7.27229	0.000483144	-66.8178	0.000918515	-1.1882	0.999815	-1.87546	0.998995	-5.86321	0.308558	-2.14046	1	-1.00255	0.997251
SLC2A1	chr3:109256166-109284361	SLC2A1	solute carrier family 2 (facilitated glucose transporter), member 1	GTR1		1.19681	0.99965	3.16247	0.00132715	3.74797	0.000483144	2.7786	0.00236371	1.11762	0.999815	2.50051	0.374275	1.66586	0.982293	-1.19019	1	1.59703	0.285551
SLC2A3	chr5:108269027-108281907	SLC2A3	solute carrier family 2 (facilitated glucose transporter), member 3	GTR3		1.7807	0.99965	10.7262	0.000719712	13.0644	0.000483144	7.23433	0.000502532	-1.13355	0.999815	1.73898	0.998995	1.30475	0.999915	-1.26908	1	2.32392	0.194535
SLC2A5	chr16:41455953-41483387	SLC2A5	solute carrier family 2 (facilitated glucose/fructose transporter), member 5	GTR5		1.42396	0.421958	-1.3026	0.302536	-5.22554	0.000483144	-3.48839	0.000502532	1.01916	0.999815	-1.19185	0.998995	-4.01361	0.246278	-2.31075	1	1.42349	0.348697
SLC2A6	chr11:108105285-108112535	SLC2A6	solute carrier family 2 (facilitated glucose transporter), member 6	GTR6		3.23443	0.00270096	8.46887	0.000719712	13.3252	0.000483144	11.3387	0.000502532	1.73249	0.999815	2.18695	0.826923	1.87003	0.999915	1.0748	1	1.22795	0.643086
SLC39A14	chr8:72551623-72602592	SLC39A14	solute carrier family 39 (zinc transporter), member 14	S39AE		1.05271	0.99965	4.85099	0.000719712	9.27772	0.000483144	3.0994	0.000502532	-1.44505	0.999815	-3.32866	0.440716	-1.98106	0.999915	-1.26883	1	5.56916	0.00180992
SLC40A1	chr2:7080819-7168479	SLC40A1	solute carrier family 40 (iron-regulated transporter), member 1	S40A1		-1.68188	0.834352	-6.70269	0.000719712	-26.9666	0.000483144	-33.3688	0.000502532	-1.49721	0.999815	-1.72657	0.998995	-1.79781	0.999915	-1.64314	1	-2.74861	0.0206028
SLC46A3	chr12:31145732-31163766	SLC46A3	solute carrier family 46 member 3	S46A3		1.05327	0.99965	-2.25676	0.00132715	-6.5124	0.000483144	-10.205	0.000502532	1.01172	0.999815	-1.92303	0.836163	-2.02177	0.77484	-1.28648	1	-1.85662	0.0692167
SOCS3	chr19:55003553-55004253	SOCS3	suppressor of cytokine signaling 3	SOCS3		3.18961	0.00270096	5.96524	0.000719712	7.88997	0.000483144	8.92585	0.000502532	2.82825	0.999815	2.28854	0.801651	2.95208	0.498935	2.44093	1	-1.7584	0.237806
SPARC	chr7:63582768-63605517	SPARC	secreted protein, acidic, cysteine-rich (osteonectin)	SPRC		-38.0106	0.00270096	-5.65066	0.0102548	-21.8853	0.000483144	-199.6	0.00622608	1.19953	0.999815	-23.9443	0.0673789	-3.69038	0.788423	-2.71867	1	21.9295	0.00180992
SREBF1	chr19:35434948-35450984	SREBF1	sterol regulatory element binding transcription factor 1	SRBP1		-1.24095	0.99965	-1.6564	0.0209008	-1.5171	0.0485593	-1.34641	0.176202	-1.07057	0.999815	2.14865	0.689314	2.35528	0.544221	2.15846	1	-2.50257	0.0044094
STAT3	chr19:43431658-43505544	STAT3	signal transducer and activator of transcription 3 (acute-phase response factor)	STAT3		1.22505	0.99965	1.96824	0.000719712	1.56132	0.0368109	-1.11799	0.664994	1.12844	0.999815	1.14572	0.998995	-1.22592	0.999915	-1.38484	1	1.10142	0.792066
TLR2	chr17:4298804-4312030	TLR2	toll like receptor 2	TLR2		2.10057	0.0147496	2.76726	0.000719712	3.14393	0.000483144	3.10704	0.000502532	1.17936	0.999815	-1.02157	0.999175	-1.01554	0.999915	-1.23591	1	2.51949	0.00898462
TLR4	chr8:112326487-112337501	TLR4	toll like receptor 4	TLR4		1.45654	0.777122	1.50839	0.181059	1.51353	0.159083	1.73944	0.0524987	1.36808	0.999815	1.81548	0.924384	1.76253	0.967334	1.08011	1	1.11163	0.824775
TLR5	chr16:23621201-23623783	TLR5	toll like receptor 5	TLR5		1.32946	0.99965	-7.02092	0.00420099	-5.56091	0.00585615	-5.05128	0.00701517	1.85138	0.999815	-2.4626	0.864702	-2.77062	0.77484	-1.48568	1	-1.21272	0.729121
TLR8	chrX:82100334-82103436	TLR8	toll like receptor 8	TLR8		1.04185	0.99965	-1.18522	0.524333	-1.50615	0.0491815	-2.14398	0.000502532	1.00539	0.999815	-1.3166	0.998995	-1.23332	0.999915	-1.3022	1	1.0242	0.952846
TNC	chr8:109490395-109562936	TNC	tenascin C	TNC		-148.489	0.00473799	-5.17274	0.0158861	-26.5478	0.000483144	-36.1755	0.000502532	2.03122	0.999815	-32.8436	0.0206262	-3.92698	0.672595	-1.72889	1	13.3433	0.0116541
TNF	chr23:26510162-26512935	TNF	tumor necrosis factor	TNFA		42.279	0.00270096	124.163	0.000719712	73.5029	0.000483144	24.2029	0.000502532	4.59868	0.999815	5.63939	0.374275	1.90609	0.999915	1.17486	1	5.98641	0.00180992
TNFAIP3	chr9:78465079-78475397	TNFAIP3	TNF alpha induced protein 3	TNAP3	A20	11.3658	0.00270096	6.62036	0.000719712	6.39024	0.000483144	4.62935	0.000502532	4.95158	0.108425	1.46188	0.998995	1.19626	0.999915	-1.15824	1	2.20981	0.0172895
TNFAIP6	chr2:46185841-46202020	TNFAIP6	TNF alpha induced protein 6	TSG6	TSG6	8.34291	0.0117249	33.7365	0.000719712	33.0539	0.000483144	12.0008	0.00267612	1.9661	0.999815	2.74098	0.899881	-1.39881	0.999915	-2.13172	1	5.84592	0.0332949
TNFRSF12A	chr25:2998630-3005227	TNFRSF12A	tumor necrosis factor receptor superfamily member 12A	TNR12		1.20168	0.99965	3.9396	0.000719712	4.3756	0.000483144	3.05129	0.00131142	2.13001	0.999815	1.02729	0.999113	1.6535	0.999915	1.38759	1	1.46266	0.419126
TNFRSF18	chr16:48523304-48526058	TNFRSF18	tumor necrosis factor receptor superfamily member 18	TNR18		1.40489	0.99965	7.41759	0.00548517	8.49368	0.00126056	3.20384	0.0689956	1.94162	0.999815	4.27422	0.815981	3.4795	0.903549	2.09266	1	-1.35221	0.741603
TNFRSF1B	chr16:38225955-38259528	TNFRSF1B	tumor necrosis factor receptor superfamily member 1B	TNR1B	P75, CD120b	1.19424	0.99965	2.60308	0.000719712	3.59791	0.000483144	2.2129	0.000502532	1.37111	0.999815	1.51696	0.998995	1.53382	0.999915	1.11249	1	-1.15895	0.685077
TNFRSF6B	chr13:54557166-54558676	TNFRSF6B	tumor necrosis factor receptor superfamily member 6b	TNF6B		1.00427	0.99965	1.76208	0.322154	4.95327	0.00286633	10.8499	0.000502532	1.83744	0.999815	3.60398	0.483516	2.81216	0.681737	1.79832	1	1.11657	0.885421
TNFSF18	chr16:37313525-37324735	TNFSF18	tumor necrosis factor superfamily member 18	TNF18		1.7889	0.99965	2.2078	0.210244	-1.6378	0.517646	-3.31859	0.0940159	-2.95011	0.999815	-197.786	0.0206262	-28.0835	0.162544	-13.7333	0.97965	100.53	0.00180992
TNIP1	chr7:62863952-62908273	TNIP1	TNFAIP3 interacting protein 1	TNIP1		1.88254	0.0232812	5.16193	0.000719712	6.55734	0.000483144	5.68476	0.000502532	1.32843	0.999815	1.71136	0.998995	1.31835	0.999915	-1.04327	1	2.06501	0.0454437
TNIP2	chr6:119709405-119736959	TNIP2	TNFAIP3 interacting protein 2 [Source:HGNC Symbol;Acc:HGNC:19118]	TNIP2		1.74602	0.376683	2.35181	0.00757019	2.39766	0.00686051	2.11098	0.0210568	1.4765	0.999815	2.58695	0.768744	2.1213	0.923355	1.91568	1	-1.36899	0.538724
TP53INP1	chr14:67533576-67543303	TP53INP1	tumor protein p53 inducible nuclear protein 1	T53I1		1.04855	0.99965	-1.62258	0.0113194	-2.43206	0.000483144	-2.01764	0.000502532	-1.30538	0.999815	-1.13323	0.998995	-1.25934	0.999915	-1.55262	1	1.30699	0.472444
TRAF1	chr8:115583984-115603987	TRAF1	TNF receptor associated factor 1	TFA1		8.41393	0.00270096	9.0274	0.000719712	9.83054	0.000483144	4.77189	0.000502532	5.29096	0.999815	3.01143	0.664977	2.0149	0.982293	1.21227	1	1.71405	0.147013
TREM1	chr23:15643358-15658480	TREM1	triggering receptor expressed on myeloid cells 1	TREM1		2.13711	0.0904314	4.81091	0.000719712	9.58827	0.000483144	9.18532	0.000502532	1.74114	0.999815	2.08528	0.811898	1.5171	0.999915	-1.50983	1	2.68105	0.0317477
VDR	chr5:35487367-35543020	VDR	vitamin D (1,25- dihydroxyvitamin D3) receptor	VDR		1.90394	0.275245	1.93646	0.0912892	2.95148	0.00256858	3.49853	0.000918515	1.96	0.999815	1.42748	0.998995	1.51492	0.999915	2.03468	1	1.03377	0.959257
1 Fold change (FC) values are the ratio of FPKM values of MAP-infected macrophages versus non-infected controls (CTL). A negative fold-change indicates down-regulation.
2 FDR corrected q-value
3 Fold change (FC) values are the ratio of FPKM values of JD(+) controls (CTL) versus JD(−) CTL macrophages. A negative fold-change indicates down-regulation.
