# Supplementary material for: Transcriptome Profiling of Bovine Macrophages Infected by Mycobacterium avium spp. paratuberculosis Depicts Foam Cell and Innate Immune Tolerance Phenotypes
Source: Front Immunol. 2020 Jan 8;10:2874. doi: 10.3389/fimmu.2019.02874 (PMC6960179; doi:10.3389/fimmu.2019.02874)
Supplement: Supplementary Table 5 — Top 30 IPA pathways enriched by DE genes at 1 hpi in macrophages from JD (–) cows. [file Table_5.XLSX]

## Sheet: Table_S5
	Table S5: Top 30 IPA pathways enriched by DE genes at 1hpi in macrophages from JD (–) cows.
	Pathways	Adj. p-value 1	Adj. p-value 1	Ratio 2	Number of genes	z-score 3		Genes
	Hepatic Fibrosis / Hepatic Stellate Cell Activation	1.99526e-14	6.30957e-17	0.12	22	n.a.		VCAM1, IL1A, CTGF, COL6A2, IL10, COL12A1, MMP2, IL6, NFKB2, PDGFB, COL1A2, VEGFA, COL1A1, CXCL3, COL6A1, CCL2, CD40, EDN1, ACTA2, TIMP1, TNF, COL3A1
	Differential Regulation of Cytokine Production in Macrophages and T Helper Cells by IL-17A and IL-17F	1.25893e-11	7.94328e-14	0.5	9	n.a.		CCL4, CCL2, IL10, CXCL1, IL6, CCL3, CSF3, CSF2, TNF
	Differential Regulation of Cytokine Production in Intestinal Epithelial Cells by IL-17A and IL-17F	1.1749e-10	1.25893e-12	0.39	9	n.a.		IL1A, CCL4, CCL2, IL10, CXCL1, CCL3, CSF3, CSF2, TNF
	TREM1 Signaling	1.1749e-10	1.58489e-12	0.17	13	n.a.		TLR2, CXCL3, NLRP3, CD40, CCL2, NLRP12, IL10, CD83, NFKB2, IL6, CSF2, CCL3, TNF
	Atherosclerosis Signaling	3.98107e-10	6.30957e-12	0.12	15	n.a.		IL1A, VCAM1, CXCR4, IL6, NFKB2, F3, PDGFB, COL1A2, COL1A1, CD40, CCL2, IL1RN, PLA2G4F, TNF, COL3A1
	Dendritic Cell Maturation	5.49541e-10	1e-11	0.10	17	2.18		IL1A, IL10, NFKBIE, CD83, IL6, NFKB2, COL1A2, TLR2, COL1A1, NFKBIA, CD40, CD80, IL1RN, FSCN1, CSF2, TNF, COL3A1
	IL-10 Signaling	8.12831e-09	1.77828e-10	0.16	11	n.a.		SOCS3, FOS, IL1A, NFKBIA, IL10, IL1RN, NFKBIE, ARG2, NFKB2, IL6, TNF
	Communication between Innate and Adaptive Immune Cells	9.33254e-09	2.34423e-10	0.14	12	n.a.		TLR2, IL1A, CCL4, CD80, CD40, IL10, IL1RN, CD83, IL6, CCL3, CSF2, TNF
	Toll-like Receptor Signaling	1.62181e-08	4.57088e-10	0.15	11	1.89		TLR2, FOS, IL1A, NFKBIA, TICAM1, IL1RN, TNFAIP3, NFKB2, TNF, IRAK2, TRAF1
	TNFR2 Signaling	1.94984e-08	6.16595e-10	0.28	8	1.63		FOS, NFKBIA, NFKBIE, TNFAIP3, NFKB2, BIRC3, TNF, TRAF1
	Role of Macrophages, Fibroblasts and Endothelial Cells in Rheumatoid Arthritis	1.94984e-08	6.60693e-10	0.06	19	n.a.		SOCS3, IL1A, VCAM1, IL10, NFKBIE, IL6, PDGFB, VEGFA, TLR2, FOS, NFKBIA, CCL2, IL1RN, OSM, NOS2, CSF2, TNF, IRAK2, TRAF1
	Granulocyte Adhesion and Diapedesis	2.75423e-08	1.02329e-09	0.08	15	n.a.		VCAM1, IL1A, CXCR4, CCL20, MMP2, CCL3, CSF3, CXCL3, CCL4, CCL2, CCL8, IL1RN, CLDN1, CXCL1, TNF
	Glucocorticoid Receptor Signaling	3.46737e-08	1.41254e-09	0.07	18	n.a.		VCAM1, IL10, SGK1, NFKBIE, IL6, CCL3, HSPA5, FOS, CXCL3, NFKBIA, CCL2, IL1RN, DUSP1, PTGS2, PLAU, CSF2, NOS2, TNF
	Agranulocyte Adhesion and Diapedesis	5.7544e-08	2.51189e-09	0.08	15	n.a.		IL1A, VCAM1, CXCR4, CCL20, MMP2, CCL3, CXCL3, CCL4, ACTA2, CCL2, CCL8, IL1RN, CLDN1, CXCL1, TNF
	IL-17A Signaling in Fibroblasts	6.30957e-08	3.16228e-09	0.23	8	n.a.		NFKBID, FOS, NFKBIA, CCL2, NFKBIE, NFKB2, IL6, NFKBIZ
	Altered T Cell and B Cell Signaling in Rheumatoid Arthritis	6.30957e-08	3.01995e-09	3.00	11	n.a.		TLR2, IL1A, SLAMF1, CD80, CD40, IL10, IL1RN, NFKB2, IL6, CSF2, TNF
	IL-6 Signaling	9.77237e-08	5.24807e-09	0.10	12	2.31		VEGFA, COL1A1, SOCS3, FOS, IL1A, NFKBIA, TNFAIP6, IL1RN, NFKBIE, NFKB2, IL6, TNF
	Role of IL-17A in Arthritis	1.12202e-07	6.30957e-09	0.17	9	n.a.		CXCL3, NFKBIA, CCL2, NFKBIE, CCL20, CXCL1, PTGS2, NFKB2, NOS2
	Role of Pattern Recognition Receptors in Recognition of Bacteria and Viruses	2.29087e-07	1.34896e-08	0.10	12	2.65		TLR2, PTX3, IL1A, NLRP3, LIF, IL10, TICAM1, OSM, NFKB2, IL6, CSF2, TNF
	Crosstalk between Dendritic Cells and Natural Killer Cells	7.4131e-07	4.57088e-08	0.11	10	n.a.		CD80, CD40, ACTA2, CD69, FSCN1, CD83, NFKB2, IL6, CSF2, TNF
	HMGB1 Signaling	1.25893e-06	8.12831e-08	0.09	11	3.32		FOS, IL1A, VCAM1, LIF, CCL2, OSM, NFKB2, IL6, CSF2, RHOH, TNF
	MIF Regulation of Innate Immunity	3.98107e-06	2.69153e-07	0.17	7	1.89		FOS, NFKBIA, NFKBIE, PLA2G4F, PTGS2, NFKB2, NOS2
	Role of Hypercytokinemia/hyperchemokinemia in the Pathogenesis of Influenza	6.0256e-06	4.46684e-07	0.16	7	n.a.		IL1A, CCL4, CCL2, IL1RN, IL6, CCL3, TNF
	iNOS Signaling	6.0256e-06	4.46684e-07	0.16	7	2.45		FOS, NFKBIA, NFKBIE, NFKB2, NOS2, IRF1, IRAK2
	CD40 Signaling	6.60693e-06	5.12861e-07	0.12	8	0.38		FOS, NFKBIA, CD40, NFKBIE, TNFAIP3, PTGS2, NFKB2, TRAF1
	Production of Nitric Oxide and Reactive Oxygen Species in Macrophages	8.51138e-06	6.76083e-07	0.07	12	2.89		TLR2, FOS, NCF1, NFKBIA, NFKBIE, ARG2, MAP3K8, NFKB2, NOS2, RHOH, TNF, IRF1
	PPAR Signaling	1.04713e-05	8.70964e-07	0.10	9	-3.00		FOS, IL1A, NFKBIA, IL1RN, NFKBIE, PTGS2, NFKB2, TNF, PDGFB
	TNFR1 Signaling	1.09648e-05	9.54993e-07	0.14	7	1.63		FOS, NFKBIA, NFKBIE, TNFAIP3, NFKB2, BIRC3, TNF
	Hepatic Cholestasis	1.86209e-05	1.65959e-06	0.07	11	n.a.		IL1A, LIF, NFKBIA, IL1RN, NFKBIE, OSM, NFKB2, IL6, CSF2, TNF, IRAK2
	Role of Cytokines in Mediating Communication between Immune Cells	2.23872e-05	2.13796e-06	0.13	7	n.a.		IL1A, IL10, IL1RN, IL6, CSF3, CSF2, TNF
	1 The Benjamini–Hochberg multiple testing adjusted p-value.
	2 The ratio of DE genes detected in our analysis over the total number of genes listed in the pathway.
	3 IPA activation score (positive = pathway activation, negative = pathway inhibition). n.a., not available.
