# Supplementary material for: Transcriptome Profiling of Bovine Macrophages Infected by Mycobacterium avium spp. paratuberculosis Depicts Foam Cell and Innate Immune Tolerance Phenotypes
Source: Front Immunol. 2020 Jan 8;10:2874. doi: 10.3389/fimmu.2019.02874 (PMC6960179; doi:10.3389/fimmu.2019.02874)
Supplement: Supplementary Table 6 — Top 30 IPA pathways enriched by DE genes at 4 hpi in macrophages from JD (–) cows. [file Table_6.XLSX]

## Sheet: Table_S6
	Table S6: Top 30 IPA pathways enriched by DE genes at 4hpi in macrophages from JD (–) cows.
	Pathways		p-value		Adj. p-value 1		Ratio 2		Number of genes		z-score 3		Genes
	Role of Macrophages, Fibroblasts and Endothelial Cells in Rheumatoid Arthritis		2.51189e-17		1e-14		0.16		48		n.a.		SOCS3, TRAF3, IL1A, ICAM1, MMP3, PDGFA, NFKBIE, MMP13, CCL5, IL6, NFKB1, VEGFA, NFKBIA, NLK, CCL2, CEBPA, OSM, PLCL1, NOS2, NFKBIB, TNFRSF1B, TNFSF13B, TRAF1, SRC, IL10, IL15, IKBKE, IL1R1, IRAK3, IL7, PDGFB, TLR2, IL33, IL16, FOS, IL18, TLR5, CSF1, IL1RN, PRKCD, PIK3R6, MAP2K3, PIK3CD, CSF2, TNF, WNT5A, FZD7, IRAK2
	Hepatic Fibrosis / Hepatic Stellate Cell Activation		7.94328e-17		1.58489e-14		0.20		37		n.a.		MYH10, IL1A, CCR5, CTGF, ICAM1, PDGFA, MMP13, CCL5, IL6, NFKB1, FAS, VEGFA, CXCL3, COL6A1, EDN1, CCL2, TIMP1, HGF, ECE1, TNFRSF1B, IL4R, FLT1, COL6A2, IL10, SMAD7, MMP2, IFNGR1, IL1R1, NFKB2, IFNAR2, PDGFB, COL1A1, CD40, CSF1, CD14, TNF, COL3A1
	IL-10 Signaling		3.98107e-15		6.30957e-13		0.32		22		n.a.		SOCS3, CCR5, IL4R, IL1A, IL10, NFKBIE, IKBKE, ARG2, IL6, NFKB2, IL1R1, NFKB1, IL33, HMOX1, FOS, IL18, NFKBIA, IL1RN, CD14, MAP2K3, NFKBIB, TNF
	TREM1 Signaling		3.98107e-14		5.01187e-12		0.29		22		2.24		TREM1, NLRP3, ICAM1, GRB2, IL10, CD83, IL6, NFKB2, NFKB1, CCL3, TLR2, CXCL3, IL18, TLR5, CCL2, CD40, NLRP12, NOD1, CSF2, TNF, DEFB4A/DEFB4B, NLRC4
	IL-6 Signaling		2.51189e-13		1.99526e-11		0.22		26		3.40		SOCS3, IL1A, NFKBIE, SRF, IL6, NFKB1, VEGFA, NFKBIA, NFKBIB, TNFRSF1B, MCL1, TNFAIP6, GRB2, IKBKE, IL1R1, NFKB2, IL33, COL1A1, FOS, IL18, IL1RN, PIK3R6, CD14, MAP2K3, PIK3CD, TNF
	TNFR2 Signaling		1.58489e-11		9.33254e-10		0.45		13		1.90		TANK, FOS, NFKBIA, NFKBIE, TNFAIP3, IKBKE, NFKB2, TNFRSF1B, NFKBIB, NFKB1, BIRC3, TNF, TRAF1
	Altered T Cell and B Cell Signaling in Rheumatoid Arthritis		1.25893e-11		9.33254e-10		0.24		21		n.a.		IL1A, TRAF3, SLAMF1, IL10, IL15, IL6, NFKB2, NFKB1, FAS, IL33, TLR2, IL18, CD80, TLR5, CXCL13, CD40, IL1RN, CSF1, CSF2, TNF, TNFSF13B
	Dendritic Cell Maturation		3.98107e-11		2.29087e-09		0.16		29		3.40		IL1A, ICAM1, NFKBIE, CD83, IL6, NFKB1, NFKBIA, NFKBIB, TNFRSF1B, PLCL1, IL10, IL15, IKBKE, NFKB2, TLR2, STAT4, IL33, COL1A1, IL18, CD80, CD40, IL1RN, FSCN1, PIK3R6, PIK3CD, IRF8, CSF2, TNF, COL3A1
	Role of IL-17A in Arthritis		1.07152e-10		5.49541e-09		0.30		16		n.a.		NFKBIE, CCL20, MMP13, CCL5, NFKB2, NFKB1, CXCL3, NFKBIA, CCL2, PIK3R6, MAP2K3, PIK3CD, CXCL1, PTGS2, NOS2, NFKBIB
	Differential Regulation of Cytokine Production in Macrophages and T Helper Cells by IL-17A and IL-17F		2.23872e-10		8.70964e-09		0.56		10		n.a.		CCL4, CCL2, IL10, CXCL1, CCL5, IL6, CCL3, CSF3, CSF2, TNF
	Differential Regulation of Cytokine Production in Intestinal Epithelial Cells by IL-17A and IL-17F		2.29087e-10		8.70964e-09		0.48		11		n.a.		IL1A, CCL4, CCL2, IL10, CXCL1, CCL5, CCL3, CSF3, CSF2, TNF, DEFB4A/DEFB4B
	CD40 Signaling		2.51189e-10		8.70964e-09		0.26		17		0.5		TRAF3, ICAM1, NFKBIE, TNFAIP3, IKBKE, NFKB2, NFKB1, TANK, FOS, NFKBIA, CD40, PIK3R6, MAP2K3, PIK3CD, PTGS2, NFKBIB, TRAF1
	Granulocyte Adhesion and Diapedesis		1.99526e-10		8.70964e-09		0.16		28		n.a.		IL1A, ICAM1, MMP3, MMP13, CCL20, CCL24, CCL5, CCL3, CXCL10, HRH1, CXCL3, CCL2, CCL8, CXCL13, CXCL1, TNFRSF1B, MMP2, IL1R1, CSF3, IL33, CXCL16, IL18, CCL4, IL1RN, CLDN1, PECAM1, CXCL2, TNF
	Toll-like Receptor Signaling		2.75423e-10		8.91251e-09		0.24		18		2.50		IL1A, TNFAIP3, IRAK3, NFKB2, NFKB1, IL33, TLR2, FOS, IL18, NFKBIA, TLR5, IL1RN, TICAM1, CD14, MAP2K3, TNF, IRAK2, TRAF1
	IL-12 Signaling and Production in Macrophages		2.95121e-10		8.91251e-09		0.18		24		n.a.		PPARG, IL10, MAF, IKBKE, IFNGR1, NFKB2, NFKB1, IRF1, STAT4, TLR2, FOS, LYZ, IL18, CD40, PRKCD, PIK3R6, MAP3K8, PIK3CD, IRF8, REL, NFKBIB, NOS2, TNF, RBP4
	Communication between Innate and Adaptive Immune Cells		9.54993e-10		2.5704e-08		0.21		19		n.a.		IL1A, IL10, IL15, CD83, IL6, CCL5, CCL3, IL33, CXCL10, TLR2, IL18, CCL4, CD80, TLR5, CD40, IL1RN, CSF2, TNF, TNFSF13B
	Agranulocyte Adhesion and Diapedesis		9.54993e-10		2.5704e-08		0.15		28		n.a.		MYH10, IL1A, ICAM1, MMP3, CCL24, MMP13, CCL20, CCL5, CCL3, CXCL10, HRH1, CXCL3, CCL2, CCL8, CXCL13, CXCL1, MMP2, IL1R1, IL33, CXCL16, IL18, CCL4, CLDN1, IL1RN, PECAM1, CXCL2, TNF, ACTG1
	Role of Osteoblasts, Osteoclasts and Chondrocytes in Rheumatoid Arthritis		1.62181e-09		4.16869e-08		0.14		30		n.a.		IL1A, MMP3, NFKBIE, MMP13, IL6, NFKB1, NFKBIA, NFKBIB, TNFRSF1B, ADAMTS5, BIRC3, SRC, IL10, SMAD6, IKBKE, IL1R1, IL7, IL33, COL1A1, FOS, IL18, CSF1, IL1RN, PIK3R6, MAP2K3, PIK3CD, CSF2, TNF, FZD7, WNT5A
	Atherosclerosis Signaling		1.94984e-09		4.67735e-08		0.18		22		n.a.		IL1A, ICAM1, MMP3, PDGFA, MMP13, IL6, NFKB2, NFKB1, F3, PDGFB, TNFRSF12A, IL33, COL1A1, LYZ, IL18, CCL2, CD40, CSF1, IL1RN, TNF, COL3A1, RBP4
	PPAR Signaling		2.5704e-09		5.7544e-08		0.20		19		-3.90		PPARG, IL1A, GRB2, PDGFA, NFKBIE, IKBKE, NFKB2, IL1R1, NFKB1, PDGFB, IL33, FOS, IL18, NFKBIA, IL1RN, PTGS2, TNFRSF1B, NFKBIB, TNF
	Role of Pattern Recognition Receptors in Recognition of Bacteria and Viruses		2.63027e-09		5.7544e-08		0.18		22		2.50		PTX3, IL1A, LIF, NLRP3, IL10, IL6, NFKB2, CCL5, NFKB1, TLR2, IL18, TLR5, TICAM1, PRKCD, PIK3R6, NOD1, OSM, PIK3CD, CSF2, TNF, RIPK2, NLRC4
	NF-κB Signaling		2.75423e-09		5.7544e-08		0.15		26		1.80		IL1A, TRAF3, NFKBIE, TNFAIP3, NFKB1, TANK, TNIP1, NFKBIA, NFKBIB, TNFRSF1B, TNFSF13B, FLT1, IL1R1, NFKB2, IRAK3, TLR2, IL33, IL18, TLR5, CD40, IL1RN, PELI1, PIK3R6, MAP3K8, PIK3CD, TNF
	Role of Hypercytokinemia/hyperchemokinemia in the Pathogenesis of Influenza		6.30957e-09		1.23027e-07		0.30		13		n.a.		CXCL10, IL33, IL18, IL1A, CCR5, CCL4, CCL2, IL1RN, IL15, IL6, CCL5, CCL3, TNF
	iNOS Signaling		6.30957e-09		1.23027e-07		0.30		13		2.31		FOS, NFKBIA, NFKBIE, CD14, IKBKE, IFNGR1, NFKB2, IRAK3, NFKBIB, NFKB1, NOS2, IRF1, IRAK2
	Hepatic Cholestasis		1.47911e-08		2.75423e-07		0.15		24		n.a.		IL1A, TJP2, LIF, NFKBIE, IKBKE, IL6, IRAK3, NFKB2, IL1R1, NFKB1, HSD3B7, IL33, IL18, NFKBIA, IL1RN, PRKCD, CD14, OSM, CSF2, TNFRSF1B, NFKBIB, ABCC3, TNF, IRAK2
	TNFR1 Signaling		2.69153e-08		4.7863e-07		0.26		13		1.73		NFKBIE, TNFAIP3, IKBKE, NFKB2, NFKB1, TANK, FOS, MADD, NFKBIA, CYCS, NFKBIB, TNF, BIRC3
	Production of Nitric Oxide and Reactive Oxygen Species in Macrophages		2.81838e-08		4.7863e-07		0.14		25		1.80		PPP1R3C, NFKBIE, ARG2, IFNGR1, IKBKE, NFKB2, NFKB1, RHOH, IRF1, TLR2, FOS, NCF1, LYZ, NFKBIA, PRKCD, NCF2, PIK3R6, MAP3K8, PIK3CD, IRF8, TNFRSF1B, NFKBIB, NOS2, TNF, RBP4
	TWEAK Signaling		3.23594e-08		5.37032e-07		0.32		11		0.30		TRAF3, NFKBIA, NFKBIE, IKBKE, CYCS, NFKB2, NFKBIB, NFKB1, BIRC3, TNFRSF12A, TRAF1
	Acute Phase Response Signaling		3.46737e-08		5.49541e-07		0.14		24		2.40		SOCS3, IL1A, GRB2, NFKBIE, IKBKE, IL6, NFKB2, IL1R1, NFKB1, HMOX2, IL33, HMOX1, FOS, IL18, NFKBIA, IL1RN, CFB, OSM, MAP2K3, PIK3CD, TNFRSF1B, NFKBIB, TNF, RBP4
	Crosstalk between Dendritic Cells and Natural Killer Cells		4.2658e-08		6.45654e-07		0.19		17		n.a.		IL2RG, CD69, IL15, CD83, IL6, NFKB2, NFKB1, FAS, IL18, CD40, CD80, FSCN1, CSF2, TNFRSF1B, TNF, ACTG1, NECTIN2
	1 The Benjamini–Hochberg multiple testing adjusted p-value.
	2 The ratio of DE genes detected in our analysis over the total number of genes listed in the pathway.
	3 IPA activation score (positive = pathway activation, negative = pathway inhibition). n.a., not available.
