# Supplementary material for: Transcriptome Profiling of Bovine Macrophages Infected by Mycobacterium avium spp. paratuberculosis Depicts Foam Cell and Innate Immune Tolerance Phenotypes
Source: Front Immunol. 2020 Jan 8;10:2874. doi: 10.3389/fimmu.2019.02874 (PMC6960179; doi:10.3389/fimmu.2019.02874)
Supplement: Supplementary Table 7 — Top 30 IPA pathways enriched by DE genes at 8 hpi in macrophages from JD (–) cows. [file Table_7.XLSX]

## Sheet: Table_S7
	Table S7: Top 30 IPA pathways enriched by DE genes at 8hpi in macrophages from JD (–) cows.
	Pathways		p-value		Adj. p-value 1		Ratio 2		Number of genes		z-score 3		Genes
	Hepatic Fibrosis / Hepatic Stellate Cell Activation		1.25893e-13		3.16228e-11		0.23		43		n.a.		MYH10, IL1A, CCR5, CTGF, MYH9, PDGFA, MMP13, CCL5, IL6, NFKB1, FAS, TGFBR2, COL1A2, VEGFA, CXCL3, COL6A1, EDN1, CCL2, TIMP1, HGF, ECE1, TNFRSF1B, COL27A1, IL4R, EDNRB, COL6A2, FLT1, IL10, COL12A1, SMAD7, MMP2, IFNGR1, IL1R1, NFKB2, PDGFB, COL1A1, CD40, ACTA2, CSF1, IGFBP3, CD14, TNF, COL3A1
	Role of Macrophages, Fibroblasts and Endothelial Cells in Rheumatoid Arthritis		1.25893e-13		3.16228e-11		0.19		57		n.a.		SOCS3, TRAF3, PLCB2, MMP3, MMP13, IL6, MYC, VEGFA, TLR10, TRAF3IP2, OSM, NFKBIB, PLCL1, TNFSF13B, SELE, RRAS, RAC1, IL7, PDGFB, IL33, TLR2, IL18, IL1RN, PRKCD, PIK3R6, PIK3CD, MAP2K3, TNF, MAP2K6, IL1A, PDGFA, NFKBIE, CCL5, NFKB1, NFKBIA, NLK, CCL2, CEBPA, TNFRSF1B, NOS2, MAP2K1, FCGR3A/FCGR3B, TRAF1, SRC, IL10, IKBKE, IL1R1, IRAK3, CEBPE, FOS, CALM1 (includes others), PLCB4, TLR5, CSF1, CSF2, IR…
	IL-10 Signaling		1.99526e-11		3.98107e-09		0.34		23		n.a.		MAP2K6, SOCS3, CCR5, IL4R, IL1A, IL10, NFKBIE, IKBKE, ARG2, IL6, NFKB2, IL1R1, NFKB1, IL33, HMOX1, FOS, IL18, NFKBIA, IL1RN, CD14, MAP2K3, NFKBIB, TNF
	Atherosclerosis Signaling		6.30957e-11		7.76247e-09		0.25		31		n.a.		IL1A, APOA4, MMP3, PDGFA, MMP13, IL6, NFKB1, PLA2G7, TNFRSF12A, COL1A2, LYZ, CCL2, S100A8, PLA2G12A, SELE, CXCR4, NFKB2, PCYOX1, F3, PDGFB, SELPLG, IL33, COL1A1, IL18, CD40, IL1RN, CSF1, ALOX5, TNF, RBP4, COL3A1
	TREM1 Signaling		2.0893e-10		2.23872e-08		0.31		23		2.00		TREM1, NLRP3, GRB2, IL10, ITGA5, CD83, IL6, NFKB2, NFKB1, CCL3, TLR2, CXCL3, TLR10, IL18, TLR5, CCL2, CD40, NLRP12, NOD1, CSF2, TNF, DEFB4A/DEFB4B, NLRC4
	IL-6 Signaling		1.14815e-09		1.02329e-07		0.24		28		3.27		MAP2K6, SOCS3, IL1A, NFKBIE, SRF, IL6, NFKB1, VEGFA, NFKBIA, NFKBIB, TNFRSF1B, MAP2K1, TNFAIP6, RRAS, GRB2, IKBKE, IL1R1, NFKB2, IL33, COL1A1, FOS, IL18, IL1RN, PIK3R6, CD14, MAP2K3, PIK3CD, TNF
	Production of Nitric Oxide and Reactive Oxygen Species in Macrophages		1.41254e-09		1.09648e-07		0.20		36		2.00		APOA4, PPP1R3C, NFKBIE, ARG2, MAP3K5, NFKB1, RHOH, LYZ, NFKBIA, PPM1L, S100A8, NOS2, NFKBIB, TNFRSF1B, MAP2K1, RND2, RHOC, RAC1, IKBKE, IFNGR1, NFKB2, PCYOX1, IRF1, TLR2, FOS, NCF1, PRKCD, NCF2, CAT, PIK3R6, MAP3K8, PIK3CD, IRF8, TNF, SIRPA, RBP4
	Valine Degradation I		1.86209e-09		1.25893e-07		0.61		11		n.a.		HIBCH, BCAT1, ABAT, HADHB, ACADSB, DBT, EHHADH, SDS, ALDH6A1, HADHA, BCKDHB
	Role of IL-17A in Arthritis		4.2658e-09		2.5704e-07		0.33		18		n.a.		MAP2K6, NFKBIE, CCL20, MMP13, CCL5, NFKB2, NFKB1, CXCL3, NFKBIA, CCL2, PIK3R6, MAP2K3, CXCL1, PIK3CD, PTGS2, NFKBIB, NOS2, MAP2K1
	Virus Entry via Endocytic Pathways		8.51138e-09		4.57088e-07		0.26		23		n.a.		SRC, FLNB, FYN, RRAS, ABL1, ITGA6, RAC1, ITGA5, ITGB8, DNM1, ACTA2, FLNA, FLNC, PRKCD, CAV1, PIK3R6, TFRC, PIK3CD, ACTG2, ITGB6, CXADR, ACTG1, ITGB5
	TNFR2 Signaling		9.54993e-09		4.67735e-07		0.45		13		1.9		TANK, FOS, NFKBIA, NFKBIE, TNFAIP3, IKBKE, NFKB2, TNFRSF1B, NFKBIB, NFKB1, BIRC3, TNF, TRAF1
	LXR/RXR Activation		1.41254e-08		6.30957e-07		0.22		27		-2.86		IL1A, APOA4, C3, NR1H4, SERPINF1, ARG2, NFKB2, PCYOX1, IL1R1, IL6, NFKB1, IL33, IL18, LYZ, LDLR, CCL2, IL1RN, MYLIP, CD14, S100A8, PTGS2, HMGCR, NOS2, TNFRSF1B, TNF, HADH, RBP4
	Caveolar-mediated Endocytosis Signaling		1.62181e-08		6.45654e-07		0.28		20		n.a.		ITGAD, FLNB, FYN, SRC, ABL1, ITGA6, ITGA5, ITGB8, DYRK3, ACTA2, ITGA9, FLNC, FLNA, PTPN1, CAV1, ACTG2, ITGB6, PTRF, ACTG1, ITGB5
	Death Receptor Signaling		1.69824e-08		6.45654e-07		0.25		23		1.04		TNFRSF21, NFKBIE, LMNA, IKBKE, NFKB2, MAP3K5, NFKB1, DFFA, FAS, TANK, DAXX, NFKBIA, ACTA2, TNFSF15, CYCS, ACTG2, CFLAR, NFKBIB, TNFRSF1B, TNF, BIRC3, ACTG1, PARP14
	CD40 Signaling		1.86209e-08		6.76083e-07		0.29		19		0.00		MAP2K6, TRAF3, NFKBIE, TNFAIP3, IKBKE, NFKB2, NFKB1, TANK, FOS, NFKBIA, CD40, PIK3R6, MAP2K3, PIK3CD, PTGS2, NFKBIB, MAP2K1, MAP2K5, TRAF1
	Cholecystokinin/Gastrin-mediated Signaling		2.39883e-08		8.12831e-07		0.24		24		2.04		MAP2K6, RND2, SRC, IL1A, PLCB2, RHOC, GRB2, RRAS, SRF, RHOH, IL33, FOS, PLCB4, IL18, IL1RN, PRKCD, ITPR3, MEF2C, MAP2K3, PTGS2, MAPK7, TNF, MAP2K1, MAP2K5
	PPAR Signaling		2.63027e-08		8.31764e-07		0.24		23		-3.96		PPARG, IL1A, SRA1, GRB2, PPARD, RRAS, PDGFA, NFKBIE, IKBKE, NFKB2, IL1R1, NFKB1, PDGFB, IL33, FOS, IL18, NFKBIA, IL1RN, PTGS2, TNFRSF1B, NFKBIB, MAP2K1, TNF
	Toll-like Receptor Signaling		3.46737e-08		9.77237e-07		0.27		20		2.14		MAP2K6, IL1A, TNFAIP3, IRAK3, NFKB2, NFKB1, IL33, TLR2, FOS, TLR10, IL18, NFKBIA, TLR5, IL1RN, TICAM1, CD14, MAP2K3, TNF, IRAK2, TRAF1
	IL-12 Signaling and Production in Macrophages		3.46737e-08		9.77237e-07		0.21		28		n.a.		APOA4, MAF, NFKB1, LYZ, S100A8, NFKBIB, NOS2, MAP2K1, PPARG, STAT6, IL10, IFNGR1, IKBKE, PCYOX1, NFKB2, IRF1, STAT4, TLR2, FOS, IL18, CD40, PRKCD, PIK3R6, MAP3K8, PIK3CD, IRF8, TNF, RBP4
	Differential Regulation of Cytokine Production in Macrophages and T Helper Cells by IL-17A and IL-17F		3.71535e-08		1e-06		0.56		10		n.a.		CCL4, CCL2, IL10, CXCL1, CCL5, IL6, CCL3, CSF3, CSF2, TNF
	Acute Phase Response Signaling		4.46684e-08		1.14815e-06		0.19		32		2.65		MAP2K6, SOCS3, IL1A, NFKBIE, MAP3K5, IL6, NFKB1, HMOX1, NFKBIA, CFB, OSM, NOLC1, TNFRSF1B, NFKBIB, MAP2K1, C3, RRAS, GRB2, SERPINF1, IKBKE, IL1R1, NFKB2, HMOX2, IL33, FOS, IL18, HP, IL1RN, MAP2K3, PIK3CD, TNF, RBP4
	HMGB1 Signaling		4.89779e-08		1.20226e-06		0.22		26		1.96		MAP2K6, IL1A, LIF, IL6, NFKB1, RHOH, CCL2, OSM, TNFRSF1B, MAP2K1, RND2, SELE, RHOC, RRAS, RAC1, IFNGR1, IL1R1, NFKB2, FOS, IL18, PIK3R6, PIK3CD, MAP2K3, CSF2, TNF, MAP2K5
	Differential Regulation of Cytokine Production in Intestinal Epithelial Cells by IL-17A and IL-17F		5.88844e-08		1.38038e-06		0.48		11		n.a.		IL1A, CCL4, CCL2, IL10, CXCL1, CCL5, CCL3, CSF3, CSF2, TNF, DEFB4A/DEFB4B
	IL-8 Signaling		1.07152e-07		2.45471e-06		0.18		33		2.04		PLCB2, GNB5, NFKB1, RHOH, VEGFA, HMOX1, CCND3, CXCL1, NFKBIB, GNG5, MAP2K1, VASP, ITGB5, RND2, SRC, FLT1, RHOC, RRAS, RAC1, HBEGF, IKBKE, MMP2, IRAK3, PLD1, BCL2L1, FOS, CCND2, PRKCD, NCF2, PIK3R6, PIK3CD, PTGS2, IRAK2
	Glutaryl-CoA Degradation		1.28825e-07		2.75423e-06		0.67		8		n.a.		L3HYPDH, ACAT2, ACAT1, HADHB, EHHADH, HADHA, HADH, GCDH
	Role of Tissue Factor in Cancer		1.38038e-07		2.88403e-06		0.22		24		n.a.		SRC, FYN, CTGF, RRAS, ITGA6, RAC1, HBEGF, MMP13, PLAUR, RPS6KA5, F3, VEGFA, BCL2L1, ARRB1, CSF1, HCK, PIK3R6, LYN, CXCL1, PIK3CD, CSF2, CYR61, FGR, ITGB5
	Folate Transformations I		1.62181e-07		3.16228e-06		0.78		7		n.a.		MTHFD1L, MTHFS, MTHFR, SHMT1, MTR, MTHFD1, SHMT2
	Altered T Cell and B Cell Signaling in Rheumatoid Arthritis		1.65959e-07		3.16228e-06		0.24		21		n.a.		IL1A, TRAF3, SLAMF1, IL10, IL6, NFKB2, NFKB1, FAS, IL33, TLR2, IL18, TLR10, CD80, TLR5, CXCL13, CD40, CSF1, IL1RN, CSF2, TNF, TNFSF13B
	Induction of Apoptosis by HIV1		1.7378e-07		3.23594e-06		0.28		17		0.50		CXCR4, NFKBIE, IKBKE, MAP3K5, NFKB2, NFKB1, DFFA, FAS, DAXX, BCL2L1, NFKBIA, CYCS, NFKBIB, TNFRSF1B, TNF, BIRC3, TRAF1
	Agranulocyte Adhesion and Diapedesis		2.0893e-07		3.71535e-06		0.18		33		n.a.		MYH10, IL1A, MYH9, MMP3, MMP13, CCL20, CCL5, CCL3, CXCL3, CCL2, CCL8, CXCL13, CXCL1, ACTG2, SELE, CXCR4, ITGA6, ITGA5, MMP2, IL1R1, SELPLG, IL33, CXCL16, IL18, CCL4, ACTA2, IL1RN, CLDN1, PECAM1, CXCL2, TNF, ACTG1, MSN
	1 The Benjamini–Hochberg multiple testing adjusted p-value.
	2 The ratio of DE genes detected in our analysis over the total number of genes listed in the pathway.
	3 IPA activation score (positive = pathway activation, negative = pathway inhibition). n.a., not available.
