# Supplementary material for: Transcriptome Profiling of Bovine Macrophages Infected by Mycobacterium avium spp. paratuberculosis Depicts Foam Cell and Innate Immune Tolerance Phenotypes
Source: Front Immunol. 2020 Jan 8;10:2874. doi: 10.3389/fimmu.2019.02874 (PMC6960179; doi:10.3389/fimmu.2019.02874)
Supplement: Supplementary Table 8 — Top 30 IPA pathways enriched by DE genes at 24 hpi in macrophages from JD (–) cows. [file Table_8.XLSX]

## Sheet: Table_S8
	Table S8: Top 30 IPA pathways enriched by DE genes at 24hpi in macrophages from JD (–) cows.
	Pathways		p-value		Adj. p-value 1		Ratio 2		Number of genes		z-score 3		Genes
	Hepatic Fibrosis / Hepatic Stellate Cell Activation		5.01187e-12		2.63027e-09		0.21		38		n.a.		IL1A, CTGF, PDGFA, CCL5, IL6, IL1R2, VEGFA, COL1A2, TGFBR2, CXCL3, CCL2, EDN1, HGF, TGFB2, ECE1, TNFRSF1B, COL27A1, IL1RAP, MMP1, VCAM1, IL4R, FLT1, EDNRB, IL10, COL12A1, SMAD7, MMP2, IFNGR1, IL1R1, NFKB2, PDGFB, COL1A1, CD40, CSF1, IGFBP3, CD14, TNF, A2M
	Atherosclerosis Signaling		1.58489e-11		4.0738e-09		0.24		30		n.a.		IL1A, MMP3, MSR1, PDGFA, PLA2R1, IL6, PLA2G7, TNFRSF12A, COL1A2, LYZ, CCL2, LPL, MMP1, PLA2G12A, ITGA4, VCAM1, SELE, CXCR4, NFKB2, F3, PDGFB, IL33, COL1A1, CD40, IL1RN, CSF1, ALOX5, TNF, TNFSF14, RBP4
	LXR/RXR Activation		3.98107e-11		5.62341e-09		0.24		29		-2.29		IL1A, MSR1, NR1H4, ARG2, ABCG1, IL6, IL1R2, FDFT1, LYZ, CCL2, FASN, LPL, NOS2, TNFRSF1B, IL1RAP, CYP51A1, C3, SERPINF1, NR1H3, IL1R1, NFKB2, IL33, LDLR, IL1RN, CD14, PTGS2, TNF, HADH, RBP4
	Granulocyte Adhesion and Diapedesis		3.16228e-11		5.62341e-09		0.20		36		n.a.		IL1A, MMP3, MMP14, CCL20, CCL5, CCL3, CXCL10, IL1R2, CXCL3, CCL2, CCL8, CXCL13, CXCR2, SDC2, CXCL1, TNFRSF1B, IL1RAP, MMP1, ITGA4, VCAM1, SELE, SDC1, CXCR4, PF4, ITGA6, ITGA5, MMP2, IL1R1, CSF3, IL33, CCL4, IL1RN, CLDN1, PECAM1, CXCL2, TNF
	Superpathway of Geranylgeranyldiphosphate Biosynthesis I (via Mevalonate)		0.0147911		6.30957e-09		0.24		4		n.a.		MVK, ACAT1, HADHB, HADHA
	Role of Macrophages, Fibroblasts and Endothelial Cells in Rheumatoid Arthritis		1e-10		1.02329e-08		0.16		48		n.a.		SOCS3, TRAF3, IL1A, MMP3, PDGFA, NFKBIE, TLR8, CCL5, IL6, NFATC1, IL1R2, VEGFA, CCL2, CEBPA, OSM, NOS2, TNFRSF1B, IL1RAP, MMP1, TNFSF13B, FCGR3A/FCGR3B, TRAF1, SRC, SELE, VCAM1, MIF, RRAS, IL10, DAAM1, IKBKE, IL1R1, IL7, PDGFB, CEBPE, TLR2, IL33, CALM1 (includes others), FOS, PLCB4, TLR5, CSF1, IL1RN, MAP2K3, PIK3CD, CSF2, TNF, WNT5A, IRAK2
	Differential Regulation of Cytokine Production in Intestinal Epithelial Cells by IL-17A and IL-17F		1.04713e-09		8.91251e-08		0.52		12		n.a.		IL1A, CCL4, CCL2, IL10, DEFB1, CXCL1, CCL5, CCL3, CSF3, CSF2, TNF, DEFB4A/DEFB4B
	IL-10 Signaling		6.45654e-09		4.67735e-07		0.28		19		n.a.		SOCS3, IL4R, IL1A, IL10, NFKBIE, IKBKE, ARG2, IL6, NFKB2, IL1R1, IL33, IL1R2, HMOX1, FOS, IL1RN, CD14, MAP2K3, IL1RAP, TNF
	Differential Regulation of Cytokine Production in Macrophages and T Helper Cells by IL-17A and IL-17F		1.23027e-08		7.4131e-07		0.56		10		n.a.		CCL4, CCL2, IL10, CXCL1, CCL5, IL6, CCL3, CSF3, CSF2, TNF
	Spermine and Spermidine Degradation I		0.0186209		7.4131e-07		0.50		2		n.a.		SAT1, SAT2
	Agranulocyte Adhesion and Diapedesis		1.31826e-08		7.4131e-07		0.18		33		n.a.		IL1A, MMP3, MMP14, CCL20, CCL5, CCL3, ITGB7, CXCL10, CXCL3, CCL2, CCL8, CXCL13, CXCR2, CXCL1, ACTG2, MMP1, ITGA4, VCAM1, SELE, CXCR4, PF4, ITGA6, ITGA5, MMP2, IL1R1, IL33, CCL4, IL1RN, CLDN1, PECAM1, CXCL2, TNF, ACTG1
	TREM1 Signaling		2.04174e-07		8.12831e-06		0.24		18		n.a.		TREM1, IL10, TLR8, ITGA5, IL6, NFKB2, CCL3, TLR2, CXCL3, CD40, CCL2, TLR5, NLRP12, NOD1, CSF2, TNF, DEFB4A/DEFB4B, NLRC4
	PPAR Signaling		3.63078e-07		1.1749e-05		0.21		20		-3.58		PPARG, IL1A, SRA1, PPARD, RRAS, PDGFA, NFKBIE, NR1H3, IKBKE, NFKB2, IL1R1, PDGFB, IL1R2, IL33, FOS, IL1RN, PTGS2, TNFRSF1B, TNF, IL1RAP
	Virus Entry via Endocytic Pathways		6.76083e-07		1.99526e-05		0.21		19		n.a.		SRC, FLNB, FYN, RRAS, ITGA6, ITGA5, ITGB8, ITGB7, AP2S1, DNM1, FLNC, FLNA, TFRC, PIK3CD, ACTG2, ITGB6, ACTG1, ITGB5, ITGA4
	Hepatic Cholestasis		7.07946e-07		1.99526e-05		0.17		27		n.a.		IL1A, LIF, SLC4A2, NR1H4, NFKBIE, IL6, HSD3B7, IL1R2, RARA, TGFB2, OSM, TNFRSF1B, IL1RAP, TJP2, CYP27A1, NR1H3, IKBKE, IL1R1, NFKB2, IL33, IL1RN, CD14, CSF2, ABCC3, TNF, ESR1, IRAK2
	IL-6 Signaling		7.94328e-07		2.13796e-05		0.19		22		2.4		SOCS3, IL1A, TNFAIP6, RRAS, NFKBIE, IKBKE, IL6, NFKB2, IL1R1, IL33, VEGFA, IL1R2, COL1A1, FOS, IL1RN, CD14, MAP2K3, PIK3CD, TNFRSF1B, TNF, A2M, IL1RAP
	Role of Tissue Factor in Cancer		1.25893e-06		3.23594e-05		0.19		21		n.a.		SRC, FYN, P4HB, CTGF, RRAS, ITGA6, HBEGF, PLAUR, RPS6KA5, F3, VEGFA, CSF1, HCK, LYN, CXCL1, PIK3CD, CSF2, CYR61, FGR, ITGB5, MMP1
	Leukocyte Extravasation Signaling		1.41254e-06		3.31131e-05		0.15		30		0.85		SPN, MMP3, MMP14, JAM2, BCAR1, RHOH, CYBA, ACTG2, VCL, DLC1, VASP, MMP1, ITGA4, SRC, VCAM1, CXCR4, ITGA6, ITGA5, MMP2, TIMP4, NCF1, CLDN1, ICAM3, RASGRP1, CD44, ARHGAP35, PECAM1, PIK3CD, ACTN4, ACTG1
	Role of Osteoblasts, Osteoclasts and Chondrocytes in Rheumatoid Arthritis		1.41254e-06		3.31131e-05		0.15		32		n.a.		IL1A, MMP3, MMP14, NFKBIE, IL6, ACP5, NFATC1, IL1R2, CASP9, TNFRSF1B, BIRC3, ADAMTS5, IL1RAP, ALPL, MMP1, SRC, IL10, ITGA5, IKBKE, IL1R1, IL7, IL33, CALM1 (includes others), FOS, COL1A1, IL1RN, CSF1, MAP2K3, PIK3CD, CSF2, TNF, WNT5A
	Folate Transformations I		2.75423e-06		5.01187e-05		0.67		6		n.a.		MTHFD1L, MTHFS, MTHFR, SHMT1, MTR, SHMT2
	Ceramide Degradation		0.00346737		5.01187e-05		0.50		3		n.a.		NAAA, ACER2, ASAH1
	Zymosterol Biosynthesis		0.0436516		5.01187e-05		0.33		2		n.a.		MSMO1, CYP51A1
	Caveolar-mediated Endocytosis Signaling		2.39883e-06		5.01187e-05		0.22		16		n.a.		ITGAD, FLNB, FYN, SRC, ITGA6, ITGA5, ITGB8, ITGB7, FLNA, FLNC, PTPN1, ACTG2, ITGB6, ACTG1, ITGB5, ITGA4
	Altered T Cell and B Cell Signaling in Rheumatoid Arthritis		2.51189e-06		5.01187e-05		0.21		18		n.a.		IL1A, TRAF3, SLAMF1, IL10, TLR8, IL6, NFKB2, IL33, TLR2, CD80, CD40, CXCL13, TLR5, CSF1, IL1RN, CSF2, TNF, TNFSF13B
	LPS/IL-1 Mediated Inhibition of RXR Function		3.71535e-06		6.30957e-05		0.14		31		1.26		IL1A, NR1H4, ABCG1, FMO5, IL1R2, CHST2, HS6ST1, ALDH1A1, UST, RARA, ACSL5, CHST3, CHST11, FABP4, FABP5, FABP3, TNFRSF1B, IL1RAP, ALDH6A1, MGST1, GSTA4, NR1H3, IL1R1, IL33, ALDH1L2, IL1RN, CAT, CD14, ABCC3, TNF, MAOA
	HMGB1 Signaling		5.37032e-06		8.91251e-05		0.18		21		1.53		RND2, VCAM1, SELE, IL1A, LIF, RHOC, RRAS, IFNGR1, IL6, IL1R1, NFKB2, RHOH, FOS, CCL2, TGFB2, OSM, MAP2K3, PIK3CD, CSF2, TNFRSF1B, TNF
	Induction of Apoptosis by HIV1		6.60693e-06		0.000104713		0.23		14		1.39		CXCR4, NFKBIE, APAF1, IKBKE, NFKB2, DFFA, BAK1, DAXX, CASP9, CYCS, TNFRSF1B, TNF, BIRC3, TRAF1
	Communication between Innate and Adaptive Immune Cells		1.25893e-05		0.000194984		0.19		17		n.a.		IL1A, IL10, TLR8, IL6, CCL5, CCL3, IL33, CXCL10, TLR2, CCL4, CD80, CD40, TLR5, IL1RN, CSF2, TNF, TNFSF13B
	TWEAK Signaling		1.54882e-05		0.000229087		0.29		10		0.63		TRAF3, CASP9, NFKBIE, APAF1, IKBKE, CYCS, NFKB2, BIRC3, TNFRSF12A, TRAF1
	Acute Phase Response Signaling		1.58489e-05		0.000229087		0.14		25		1.96		SOCS3, IL1A, C3, RRAS, NFKBIE, SERPINF1, IKBKE, NFKB2, IL1R1, IL6, HMOX2, IL33, FOS, HMOX1, IL1RN, CFB, SOCS2, OSM, PIK3CD, MAP2K3, TNFRSF1B, A2M, TNF, IL1RAP, RBP4
	1 The Benjamini–Hochberg multiple testing adjusted p-value.
	2 The ratio of DE genes detected in our analysis over the total number of genes listed in the pathway.
	3 IPA activation score (positive = pathway activation, negative = pathway inhibition). n.a., not available.
