# Supplementary material for: Transcriptome Profiling of Bovine Macrophages Infected by Mycobacterium avium spp. paratuberculosis Depicts Foam Cell and Innate Immune Tolerance Phenotypes
Source: Front Immunol. 2020 Jan 8;10:2874. doi: 10.3389/fimmu.2019.02874 (PMC6960179; doi:10.3389/fimmu.2019.02874)
Supplement: Supplementary Table 9 — Top 30 IPA pathways enriched by DE genes for the comparison of CTL macrophages: JD(+) CTL macrophages vs. JD(–) CTL macrophages. [file Table_9.XLSX]

## Sheet: Table S9
Table S9: Top 30 IPA pathways enriched by DE genes for the comparison of CTL macrophages: JD(+) CTL macrophages vs. JD(–) CTL macrophages.
Pathways	Adj. p-value 1	Ratio 2	Number of genes	z-score 3	Genes
Hepatic Fibrosis / Hepatic Stellate Cell Activation	7.94328e-14	0.20	37	NaN	MYH10, IL1A, CCR5, CTGF, FN1, FGF2, PDGFA, IL1RL1, MMP13, COL8A1, IL6, CXCL9, COL15A1, FAS, COL1A2, VEGFA, CXCL3, COL6A1, EDN1, TGFB2, PDGFRA, ECE1, SERPINE1, VCAM1, COL4A1, IL10, COL12A1, VEGFC, MMP2, IL1R1, MET, COL1A1, ACTA2, IGFBP3, COL11A1, TNF, COL3A1
Semaphorin Signaling in Neurons	2.45471e-05	0.24	13	NaN	RND2, FYN, RND1, DPYSL3, RHOT2, LIMK1, ROCK2, MET, SEMA3A, CFL2, RND3, ARHGAP1, NRP1
Role of Macrophages, Fibroblasts and Endothelial Cells in Rheumatoid Arthritis	4.57088e-05	0.11	32	NaN	IL1A, SFRP2, FN1, FGF2, PDGFA, IL1RL1, MMP13, KRAS, FZD1, IL6, VEGFA, MYC, ROCK2, ROR2, PLCE1, DKK3, CEBPA, AKT3, PLCB1, NOS2, TNFSF13B, SFRP4, VCAM1, IL10, VEGFC, IL1R1, IL33, TLR2, CALM1 (includes others), FOS, PIK3CD, TNF
Granulocyte Adhesion and Diapedesis	0.000245471	0.12	22	NaN	VCAM1, IL1A, SDC1, IL1RL1, CCL24, THY1, CCL20, MMP13, MMP2, IL1R1, CXCL9, CCL11, SELPLG, IL33, HRH1, CXCL3, CCL4, CXCL13, SDC2, CCL26, TNF, HSPB1
Inhibition of Matrix Metalloproteases	0.00154882	0.23	9	NaN	TIMP3, SDC1, ADAM12, SDC2, RECK, THBS2, MMP13, MMP2, TFPI2
LXR/RXR Activation	0.00165959	0.13	16	-0.58	TTR, IL1A, C3, IL1RL1, SERPINF1, IL6, IL1R1, IL33, LDLR, APOA1, SREBF1, MYLIP, HMGCR, NOS2, TNF, CYP51A1
Axonal Guidance Signaling	0.00165959	0.08	36	NaN	FYN, RGS3, RND1, PDGFA, MMP13, KRAS, FZD1, GNG7, LIMK1, ROCK2, VEGFA, PLCE1, GNG11, CFL2, SDC2, EFNB1, BAIAP2, AKT3, PLCB1, PFN2, ADAMTS5, ADAM15, VEGFC, MMP2, ADAMTS9, RAP1A, MET, SEMA3A, ADAMTS6, PRKAR2B, GLIS2, ADAM12, GNB2, PIK3CD, SEMA3C, NRP1
Role of Tissue Factor in Cancer	0.00169824	0.14	15	NaN	FYN, CTGF, MMP13, VEGFC, KRAS, F3, FGG, LIMK1, VEGFA, YES1, CFL2, PLCB1, AKT3, PIK3CD, CYR61
Acute Phase Response Signaling	0.00223872	0.11	19	2.18	ECSIT, IL1A, TTR, FN1, C3, SERPINF1, KRAS, IL6, IL1R1, FGG, IL33, FOS, HP, APOA1, CFB, AKT3, PIK3CD, SERPINE1, TNF
ILK Signaling	0.00239883	0.11	20	2.52	RND2, MYH10, PARVA, SNAI2, FN1, RHOT2, FERMT2, VEGFC, HIF1A, MYC, VEGFA, FOS, PARVB, CFL2, RND3, ACTA2, AKT3, PIK3CD, NOS2, TNF
Agranulocyte Adhesion and Diapedesis	0.00269153	0.11	20	NaN	MYH10, VCAM1, IL1A, FN1, CCL24, CCL20, MMP13, MMP2, IL1R1, CXCL9, CCL11, SELPLG, IL33, HRH1, CXCL3, CCL4, CXCL13, ACTA2, CCL26, TNF
Colorectal Cancer Metastasis Signaling	0.00269153	0.10	23	2.13	RND2, RHOT2, VEGFC, MMP13, MMP2, KRAS, IL6, FZD1, BIRC5, GNG7, TLR2, MYC, VEGFA, FOS, GNG11, PRKAR2B, RND3, GNB2, TGFB2, AKT3, PIK3CD, NOS2, TNF
HMGB1 Signaling	0.00288403	0.12	15	1.07	RND2, FOS, VCAM1, IL1A, RND3, RHOT2, TGFB2, AKT3, PIK3CD, KRAS, IL1R1, IL6, SERPINE1, TNF, PLAT
Intrinsic Prothrombin Activation Pathway	0.00363078	0.24	7	NaN	F11, COL1A2, COL1A1, PROS1, THBD, FGG, COL3A1
Atherosclerosis Signaling	0.00363078	0.12	15	NaN	IL1A, VCAM1, PDGFA, MMP13, IL6, CCL11, PLA2G7, F3, SELPLG, COL1A2, IL33, COL1A1, APOA1, TNF, COL3A1
TREM1 Signaling	0.00489779	0.15	11	NaN	TLR2, CXCL3, TREM1, IL10, TYROBP, IL1RL1, AKT3, IL6, TNF, DEFB4A/DEFB4B, NLRC4
IL-6 Signaling	0.00489779	0.12	14	2.14	VEGFA, IL33, FOS, COL1A1, IL1A, TNFAIP6, IL1RL1, AKT3, PIK3CD, KRAS, IL6, IL1R1, TNF, HSPB1
Ephrin Receptor Signaling	0.00489779	0.10	18	NaN	FYN, RGS3, PTPN13, PDGFA, VEGFC, KRAS, RAP1A, GNG7, GRINA, LIMK1, ROCK2, VEGFA, GNG11, CFL2, SDC2, EFNB1, GNB2, AKT3
Role of Osteoblasts, Osteoclasts and Chondrocytes in Rheumatoid Arthritis	0.00489779	0.10	21	NaN	SFRP4, IL1A, SFRP2, SMAD9, IL1RL1, IL10, MMP13, ACP5, IL6, FZD1, IL1R1, IL33, CALM1 (includes others), COL1A1, FOS, DKK3, AKT3, PIK3CD, TNF, BIRC3, ADAMTS5
Differential Regulation of Cytokine Production in Intestinal Epithelial Cells by IL-17A and IL-17F	0.00501187	0.26	6	NaN	IL1A, CCL4, IL10, DEFB1, TNF, DEFB4A/DEFB4B
Folate Transformations I	0.0057544	0.44	4	NaN	MTHFD1L, MTHFS, MTHFR, SHMT1
IL-10 Signaling	0.00691831	0.15	10	NaN	IL33, FOS, IL1A, CCR5, BLVRA, IL10, IL1RL1, IL1R1, IL6, TNF
Coagulation System	0.00776247	0.20	7	1.13	F11, PROS1, THBD, SERPINE1, F3, FGG, PLAT
Renal Cell Carcinoma Signaling	0.00831764	0.14	10	0.82	VEGFA, MET, FOS, AKT3, EGLN3, KRAS, PIK3CD, HIF1A, TCEB2, RAP1A
Chemokine Signaling	0.00831764	0.14	10	1.26	ROCK2, CALM1 (includes others), FOS, CCR5, CCL4, PLCB1, CCL24, KRAS, CCL11, LIMK1
Signaling by Rho Family GTPases	0.00831764	0.09	21	-0.24	RND2, DIAPH3, RHOT2, GNG7, CDH11, LIMK1, STMN1, ROCK2, FOS, CDH2, GNG11, CFL2, RND3, ACTA2, NCF2, CDH10, BAIAP2, GNB2, CDC42EP1, PIK3CD, CDH13
Superpathway of Cholesterol Biosynthesis	0.0114815	0.21	6	NaN	SQLE, IDI1, MSMO1, HMGCR, HMGCS1, CYP51A1
Altered T Cell and B Cell Signaling in Rheumatoid Arthritis	0.0114815	0.12	11	NaN	IL33, TLR2, IL1A, CD80, CXCL13, IL10, TNFSF13, IL6, TNF, TNFSF13B, FAS
HIF1α Signaling	0.0114815	0.12	12	NaN	VEGFA, EDN1, AKT3, MMP13, VEGFC, EGLN3, KRAS, MMP2, PIK3CD, HIF1A, NOS2, TCEB2
CCR3 Signaling in Eosinophils	0.011749	0.11	13	NaN	ROCK2, CALM1 (includes others), GNG11, CFL2, GNB2, PLCB1, CCL24, PIK3CD, KRAS, CCL26, CCL11, GNG7, LIMK1
1 The Benjamini–Hochberg multiple testing adjusted p-value.
2 The ratio of DE genes detected in our analysis over the total number of genes listed in the pathway.
3 IPA activation score (positive = pathway activation, negative = pathway inhibition). n.a., not available.
